# Supplementary material for: Metabolic adaptations of Shewanella eurypsychrophilus YLB-09 for survival in the high-pressure environment of the deep sea
Source: Front Microbiol. 2024 Oct 17;15:1467153. doi: 10.3389/fmicb.2024.1467153 (PMC11527400; doi:10.3389/fmicb.2024.1467153)
Supplement: Supplementary file 1 [file Data_Sheet_1.zip]

Archive with 6 entries (5 files):
- Data Sheet 1-20241014/Supplementary Materials-241014.DOCX
- Data Sheet 1-20241014/Supplementary Table S3-241014.XLSX
- Data Sheet 1-20241014/Supplementary Table S4-241014.XLSX
- Data Sheet 1-20241014/Supplementary Table S5-241014.XLSX
- Data Sheet 1-20241014/Supplementary Table S6-241014.XLSX
- Data Sheet 1-20241014/
