# Supplementary material for: Metabolic adaptations of Shewanella eurypsychrophilus YLB-09 for survival in the high-pressure environment of the deep sea
Source: Front Microbiol. 2024 Oct 17;15:1467153. doi: 10.3389/fmicb.2024.1467153 (PMC11527400; doi:10.3389/fmicb.2024.1467153)
Supplement: Supplementary file 1 [file Data_Sheet_1.zip › Data Sheet 1-20241014/Supplementary Table S3-241014.XLSX]

## Sheet: sheet1
			KEGG id	HPOT vs. NPOT		HPLT vs. NPLT		NPLT vs. NPOT		HPLT vs. HPOT
				Log2FC	Significance	Log2FC	Significance	Log2FC	Significance	Log2FC	Significance
Citrate cycle (TCA cycle)	Metabolites	Citrate	C00158	-0.76112	****	-0.219135	***	-0.0137007	ns	0.528285	****
		Succinate	C00042	-0.481434	****	0.468501	***	0.248758	****	1.19869	****
	Genes	FM038_009160	K01647	-2.6352	yes	-3.40904	yes	0.874852	no	0.000986673	no
		FM038_007005	K01659	-1.62016	yes	-4.48129	yes	3.038	yes	0.0817334	no
		FM038_001995	K01682	-1.16307	yes	-0.451921	no	-0.792269	no	-0.181332	no
		FM038_013890	K00031	-0.589283	no	-0.234736	no	-0.832531	no	-0.576562	no
		FM038_018145	K00030	-2.02118	yes	-2.08276	yes	0.320106	no	0.15512	no
		FM038_009185	K00164	-0.716718	no	-2.20273	yes	0.142306	no	-1.44496	yes
		FM038_009190	K00658	-0.594418	no	-2.00445	yes	-0.283956	no	-1.79395	yes
		FM038_001965	K00382	-1.03829	yes	-0.717026	no	0.548767	no	0.769865	no
		FM038_009200	K01902	-1.57392	yes	-2.14297	yes	-0.782689	no	-1.45295	yes
		FM038_009195	K01903	-1.02913	yes	-1.84522	yes	-0.370031	no	-1.28915	yes
		FM038_009175	K00239	-2.0459	yes	-2.67579	yes	-0.413481	no	-1.14575	yes
		FM038_009180	K00240	-1.6012	yes	-2.91654	yes	-0.0988728	no	-1.51163	yes
		FM038_009165	K00241	-0.844182	no	-2.24695	yes	0.212009	no	-1.29446	yes
		FM038_009170	K00242	-1.51236	yes	-2.04909	yes	-0.105679	no	-0.74658	no
		FM038_012820	K01676	-0.181888	no	-0.382259	no	0.360578	no	0.0574086	no
		FM038_021805	K01679	-1.08622	yes	-0.912079	no	0.327531	no	0.396314	no
		FM038_004780	K00024	-1.23663	yes	-0.996945	no	0.196387	no	0.334907	no
		FM038_024305	K01610	-0.834776	no	-1.81857	yes	0.531167	no	-0.5527	no
		FM038_001955	K00163	-1.11253	yes	-2.37062	yes	0.402669	no	-0.954754	no
		FM038_001960	K00627	-1.24053	yes	-2.50406	yes	-0.0359327	no	-1.39769	yes
		FM038_011335	K03737	3.58714	yes	-0.143866	no	0.355095	no	-3.4695	yes
Starch and sucrose metabolism	Metabolites	Glucose	C00031	-0.405992	ns	-9.66903	****	7.52607	****	-1.73697	ns
	Genes	FM038_015255	K00963	-1.40117	yes	-2.22881	yes	2.33783	yes	0.425177	no
		FM038_015485	K00963	-1.40117	yes	-2.22881	yes	2.33783	yes	0.425177	no
		FM038_008055	K05349	-1.17219	yes	-1.97975	yes	1.18518	yes	-0.60174	no
		FM038_015290	K05349	-1.17219	yes	-1.97975	yes	1.18518	yes	-0.60174	no
		FM038_015300	K05350	0.00544626	no	-0.0133506	no	-0.187515	no	-0.306639	no
		FM038_006575	K00975	3.68396	yes	-9.15133	yes	8.78732	yes	-4.14446	yes
		FM038_006580	K00703	3.77485	yes	-8.60314	yes	8.41812	yes	-4.06242	yes
		FM038_006560	K00700	0.516798	no	-7.40765	yes	7.89923	yes	-0.117163	no
		FM038_006570	K00688	3.78179	yes	-8.21777	yes	9.06201	yes	-3.03417	yes
		FM038_006555	K00705	-2.8236	no	-7.75954	yes	5.84271	yes	0.815513	no
		FM038_013130	K02777	0.922376	no	-0.334712	no	1.33894	yes	-0.0144946	no
		FM038_006565	K01214	2.25225	no	-7.74427	yes	8.19806	yes	-1.89651	no
		FM038_012700	K01835	0.027721	no	-1.23244	yes	1.96336	yes	0.601743	no
		FM038_006105	K01810	0.648257	no	-3.00012	yes	3.28052	yes	-0.467413	no
		FM038_008020	K00847	-0.794797	no	-4.2338	yes	5.6123	yes	2.07075	yes
		FM038_015285	K00847	-0.794797	no	-4.2338	yes	5.6123	yes	2.07075	yes
Alanine, aspartate and glutamate metabolism	Metabolites	Alanine	C01401	-0.945761	****	-0.409702	****	0.208968	****	0.745027	****
		Aspartate	C00049	-0.780893	****	-0.551981	****	0.884223	****	1.11313	****
		Glutamate	C00025	-0.787659	****	-0.708659	****	0.734103	****	0.813103	****
		Citrate	C00158	-0.76112	****	-0.219135	***	-0.0137007	ns	0.528285	****
		Succinate	C00042	-0.481434	****	0.468501	***	0.248758	****	1.19869	****
	Genes	FM038_012520	K00813	-0.297792	no	0.0718266	no	0.429784	no	0.699579	no
		FM038_005725	K00278	-0.094219	no	0.95487	no	-0.635467	no	0.315299	no
		FM038_012600	K01424	0.116268	no	-0.0743735	no	0.580095	no	0.296448	no
		FM038_010590	K13051	-0.95767	no	-0.238235	no	-0.419807	no	0.202221	no
		FM038_014340	K01953	0.276193	no	2.72229	yes	-1.77326	yes	0.582539	no
		FM038_012740	K14260	1.35052	yes	0.947183	no	0.337698	no	-0.164751	no
		FM038_002330	K00830	-0.566651	no	1.2332	yes	-0.81358	no	0.881804	no
		FM038_011540	K00830	-0.566651	no	1.2332	yes	-0.81358	no	0.881804	no
		FM038_011755	K00259	-0.690048	no	-0.634789	no	0.310447	no	0.267545	no
		FM038_011905	K01744	1.06423	yes	0.597199	no	0.638	no	0.070163	no
		FM038_023390	K01940	0.597316	no	-1.94833	yes	1.92339	yes	-0.713777	no
		FM038_023385	K01755	0.0702948	no	-1.2818	yes	1.42786	yes	-0.0194387	no
		FM038_012270	K01939	-0.649267	no	4.78561	yes	-5.49691	yes	-1.23459	yes
		FM038_021540	K01939	-0.649267	no	4.78561	yes	-5.49691	yes	-1.23459	yes
		FM038_013915	K01756	0.325936	no	2.2635	yes	-2.20236	yes	-0.35771	no
		FM038_011630	K00609	0.103948	no	1.23517	yes	-1.85051	yes	-0.816204	no
		FM038_011635	K00610	0.828115	no	1.22631	yes	-1.10052	yes	-0.798365	no
		FM038_003780	K07250	-0.203761	no	0.787163	no	0.57696	no	1.47013	yes
		FM038_003775	K00135	-0.808835	no	1.01637	yes	0.186904	no	1.91438	yes
		FM038_005645	K00265	1.54074	yes	0.606694	no	0.422935	no	-0.604332	no
		FM038_005640	K00266	0.353598	no	-0.0663684	no	-0.265323	no	-0.780313	no
		FM038_013730	K15371	0.234959	no	-1.19093	yes	0.855105	no	-0.663752	no
		FM038_020995	K13821	-1.74735	yes	-2.1124	yes	0.490337	no	0.0290807	no
		FM038_005325	K01915	-1.47355	yes	2.76786	yes	1.54494	yes	2.37842	yes
		FM038_010480	K01915	-1.47355	yes	2.76786	yes	1.54494	yes	2.37842	yes
		FM038_023770	K01915	-1.47355	yes	2.76786	yes	1.54494	yes	2.37842	yes
		FM038_018615	K01955	0.203549	no	2.686	yes	-2.5333	yes	-0.148915	no
		FM038_018620	K01956	1.00153	yes	2.77168	yes	-1.74717	yes	-0.0742465	no
		FM038_006345	K01425	0.241497	no	-0.149565	no	-0.381998	no	-0.871738	no
		FM038_025040	K00820	-0.738627	no	1.77425	yes	0.140411	no	2.55395	yes
		FM038_008395	K00764	1.11268	yes	1.11703	yes	-0.0165527	no	-0.106852	no
Arginine biosynthesis	Metabolites	Aspartate	C00049	-0.780893	****	-0.551981	****	0.884223	****	1.11313	****
		Glutamate	C00025	-0.787659	****	-0.708659	****	0.734103	****	0.813103	****
	Genes	FM038_023395	K00611	1.24279	yes	-1.7556	yes	2.24151	yes	-0.8489	no
		FM038_023390	K01940	0.597316	no	-1.94833	yes	1.92339	yes	-0.713777	no
		FM038_023385	K01755	0.0702948	no	-1.2818	yes	1.42786	yes	-0.0194387	no
		FM038_020080	K01428	1.85061	yes	3.09168	yes	-1.54472	yes	-0.403188	no
		FM038_020075	K01429	2.43977	yes	3.58841	yes	-1.61881	no	-0.579199	no
		FM038_020070	K01430	1.51527	yes	3.6505	yes	-2.33134	yes	-0.28463	no
		FM038_006345	K01425	0.241497	no	-0.149565	no	-0.381998	no	-0.871738	no
		FM038_005325	K01915	-1.47355	yes	2.76786	yes	1.54494	yes	2.37842	yes
		FM038_010480	K01915	-1.47355	yes	2.76786	yes	1.54494	yes	2.37842	yes
		FM038_023770	K01915	-1.47355	yes	2.76786	yes	1.54494	yes	2.37842	yes
		FM038_018615	K01955	0.203549	no	2.686	yes	-2.5333	yes	-0.148915	no
		FM038_018620	K01956	1.00153	yes	2.77168	yes	-1.74717	yes	-0.0742465	no
		FM038_011325	K00926	3.9257	yes	1.66549	yes	0.0787175	no	-2.28021	yes
		FM038_013730	K15371	0.234959	no	-1.19093	yes	0.855105	no	-0.663752	no
		FM038_012520	K00813	-0.297792	no	0.0718266	no	0.429784	no	0.699579	no
		FM038_012740	K14260	1.35052	yes	0.947183	no	0.337698	no	-0.164751	no
		FM038_001690	K14682	-1.92423	yes	-2.18653	yes	0.170909	no	-0.194672	no
		FM038_023400	K00930	1.04756	yes	-1.76465	yes	1.2698	yes	-1.6353	yes
		FM038_023405	K00145	0.082249	no	-1.36795	yes	0.644352	no	-0.901659	no
		FM038_021205	K00821	-1.29771	yes	0.046499	no	-0.129115	no	1.11472	yes
		FM038_023410	K01438	-0.181955	no	-0.460955	no	0.48686	no	0.109799	no
Glycine, serine and threonine metabolism	Metabolites	Aspartate	C00049	-0.780893	****	-0.551981	****	0.884223	****	1.11313	****
		Threonine	C00188	-0.811287	****	-0.621313	****	0.761569	****	0.951543	****
		Glycine	C00037	-0.674927	****	-0.106312	*	0.25431	****	0.822925	****
		Betaine	C00719	-0.701517	****	-0.956253	****	1.74897	****	1.49424	****
		Creatine	C00300	-0.76112	****	-0.219135	****	-0.0137007	****	0.528285	****
		Serine	C00065	-1.19296	***	-0.170172	ns	0.56196	***	1.58475	****
	Genes	FM038_004050	K00928	0.436849	no	-0.399016	no	0.832036	no	-0.100985	no
		FM038_006060	K12524	-1.06314	yes	2.04719	yes	-0.55622	no	2.4611	yes
		FM038_003030	K12525	-0.205317	no	1.39326	yes	-1.21772	yes	0.286852	no
		FM038_008365	K00133	-0.169563	no	1.72234	yes	-1.32344	yes	0.473132	no
		FM038_006065	K00872	-0.358874	no	1.60741	yes	-0.102972	no	1.76869	yes
		FM038_006070	K01733	-0.157923	no	1.36325	yes	0.0871065	no	1.51404	yes
		FM038_006475	K01620	0.412369	no	1.70293	yes	-1.12839	yes	0.0678095	no
		FM038_017990	K00600	0.302466	no	0.231974	no	1.06731	yes	0.902307	no
		FM038_002330	K00830	-0.566651	no	1.2332	yes	-0.81358	no	0.881804	no
		FM038_011540	K00830	-0.566651	no	1.2332	yes	-0.81358	no	0.881804	no
		FM038_004880	K00018	0.26352	no	-0.979851	no	0.343382	no	-0.996184	no
		FM038_007380	K00865	-0.802523	no	0.513638	no	-1.20376	yes	0.0131107	no
		FM038_024935	K15633	0.229006	no	-0.518475	no	1.16949	yes	0.327226	no
		FM038_003665	K00058	-2.42717	no	2.73867	yes	-1.03613	yes	1.41509	yes
		FM038_012525	K00831	-0.315961	no	0.623591	no	-0.405688	no	0.433702	no
		FM038_018445	K01079	-1.07716	yes	1.28998	yes	-0.971975	no	1.29633	yes
		FM038_000545	K00639	0.172722	no	0.734138	no	0.410069	no	0.87724	no
		FM038_000540	K00060	0.165811	no	0.647255	no	0.123052	no	0.50886	no
		FM038_019860	K00281	0.44609	no	1.46777	yes	-0.444153	no	0.481462	no
		FM038_019870	K00605	0.430734	no	2.01811	yes	-0.609703	no	0.878172	no
		FM038_001965	K00382	-1.03829	yes	-0.717026	no	0.548767	no	0.769865	no
		FM038_019865	K02437	-0.552797	no	1.71386	yes	-1.44045	yes	0.728018	no
		FM038_012450	K00998	-8.12002e-05	no	0.120869	no	-0.0152416	no	0.010282	no
		FM038_019070	K17103	-1.42294	yes	1.83144	yes	-2.51688	yes	0.644105	no
		FM038_005625	K00108	-1.38269	yes	0.319602	no	-1.27946	yes	0.32054	no
		FM038_005630	K00130	-1.01521	yes	0.668651	no	-1.63541	yes	-0.0523106	no
		FM038_004335	K01752	0.556026	no	0.797403	no	0.430757	no	0.454298	no
		FM038_009050	K01752	0.556026	no	0.797403	no	0.430757	no	0.454298	no
		FM038_002325	K01754	-0.228689	no	1.0543	yes	-0.735243	no	0.451244	no
		FM038_008860	K01695	-0.559382	no	0.564723	no	-0.277164	no	0.747474	no
		FM038_008865	K01696	-0.398305	no	1.20723	yes	-0.420564	no	1.08115	yes
		FM038_017400	K01696	-0.398305	no	1.20723	yes	-0.420564	no	1.08115	yes
Glutathione metabolism	Metabolites	Glycine	C00037	-0.674927	****	-0.106312	*	0.25431	****	0.822925	****
		Glutamate	C00025	-0.787659	****	-0.708659	****	0.734103	****	0.813103	****
	Genes	FM038_009775	K00681	-1.16945	yes	-0.945099	no	0.784646	no	0.913227	no
		FM038_000030	K07160	0.0559665	no	-0.684117	no	0.886268	no	0.0485183	no
		FM038_017725	K01919	1.62856	yes	2.5469	yes	-1.48545	yes	-0.657981	no
		FM038_003510	K01920	-0.190609	no	1.51232	yes	-1.25677	yes	0.636225	no
		FM038_007870	K01920	-0.190609	no	1.51232	yes	-1.25677	yes	0.636225	no
		FM038_005130	K01255	-2.11431	yes	2.06403	yes	-1.57496	yes	1.49625	yes
		FM038_005910	K01255	-2.11431	yes	2.06403	yes	-1.57496	yes	1.49625	yes
		FM038_006985	K01255	-2.11431	yes	2.06403	yes	-1.57496	yes	1.49625	yes
		FM038_019325	K01255	-2.11431	yes	2.06403	yes	-1.57496	yes	1.49625	yes
		FM038_003900	K07751	-1.1176	yes	-0.478549	no	1.0246	yes	1.56511	yes
		FM038_004600	K01256	0.201377	no	-0.387714	no	1.55456	yes	1.14894	yes
		FM038_013760	K01256	0.201377	no	-0.387714	no	1.55456	yes	1.14894	yes
		FM038_005905	K01270	-0.378178	no	-1.07163	yes	2.12784	yes	1.33287	yes
		FM038_000775	K00799	-0.520266	no	-1.20672	yes	0.684858	no	-0.470973	no
		FM038_002275	K00799	-0.520266	no	-1.20672	yes	0.684858	no	-0.470973	no
		FM038_004745	K00799	-0.520266	no	-1.20672	yes	0.684858	no	-0.470973	no
		FM038_019155	K00799	-0.520266	no	-1.20672	yes	0.684858	no	-0.470973	no
		FM038_019635	K00799	-0.520266	no	-1.20672	yes	0.684858	no	-0.470973	no
		FM038_006830	K00799	-0.520266	no	-1.20672	yes	0.684858	no	-0.470973	no
		FM038_000750	K00383	-0.41428	no	1.04375	yes	-0.533955	no	0.82578	no
		FM038_013890	K00031	-0.589283	no	-0.234736	no	-0.832531	no	-0.576562	no
		FM038_006815	K00033	0.208674	no	0.0723528	no	-0.0187665	no	-0.255329	no
		FM038_011255	K00036	1.1917	yes	-0.366076	no	1.20438	yes	-0.454508	no
		FM038_006595	K00432	0.919961	no	0.206967	no	0.977643	no	0.168878	no
		FM038_020945	K00797	0.697573	no	0.132663	no	-0.17035	no	-0.835716	no
		Tyroine	C00082	-1.05111	**	-0.964326	****	0.247025	ns	0.333806	ns
		Phenyalanine	C00079	-0.614041	****	-0.00461733	ns	-0.4689	****	0.140524	ns
		Succinate	C00042	-0.481434	****	0.468501	***	0.248758	****	1.19869	****
		FM038_015250	K00500	0.25474	no	-1.66731	yes	1.22127	yes	-0.799368	no
		FM038_016040	K01912	0.960812	no	-0.643266	no	0.544382	no	-1.15752	yes
		FM038_012520	K00813	-0.297792	no	0.0718266	no	0.429784	no	0.699579	no
		FM038_010385	K00817	0.43561	no	0.557524	no	0.262472	no	0.288183	no
		FM038_012090	K00832	-0.393858	no	0.97274	no	0.0731405	no	1.34453	yes
		FM038_004970	K03825	-0.0390153	no	0.0677564	no	-0.21362	no	-0.207748	no
		FM038_009790	K00457	0.968809	no	-1.89661	yes	0.352822	no	-2.60972	yes
		FM038_019350	K00285	-1.02897	yes	-0.0324405	no	1.30346	yes	2.20994	yes
		FM038_016480	K02554	-1.07972	no	-1.60186	no	0.433222	no	-0.198911	no
		FM038_016470	K01666	-0.602412	no	-1.51044	yes	0.887887	no	-0.118844	no
		FM038_016475	K04073	-0.165948	no	-1.12185	no	0.601559	no	-0.450652	no
Pyrimidine metabolism	Metabolites	Uracil	C00106	-2.38106	****	-0.989137	****	0.029905	ns	1.42183	****
		Thymidine	C00214	-0.778326	****	-0.432771	****	0.411829	****	0.757384	****
	Genes	FM038_018615	K01955	0.203549	no	2.686	yes	-2.5333	yes	-0.148915	no
		FM038_018620	K01956	1.00153	yes	2.77168	yes	-1.74717	yes	-0.0742465	no
		FM038_011630	K00609	0.103948	no	1.23517	yes	-1.85051	yes	-0.816204	no
		FM038_011635	K00610	0.828115	no	1.22631	yes	-1.10052	yes	-0.798365	no
		FM038_019515	K01465	-0.4111	no	1.88127	yes	-1.55744	yes	0.635622	no
		FM038_018380	K00226	1.63274	yes	3.38065	yes	-1.81602	yes	-0.161236	no
		FM038_013725	K00254	0.539322	no	0.265377	no	0.342958	no	-0.0246991	no
		FM038_001645	K00762	0.209317	no	2.32022	yes	-1.08124	yes	0.936667	no
		FM038_012485	K01591	0.736363	no	0.662199	no	0.389268	no	0.21452	no
		FM038_016860	K09903	-0.00529822	no	2.75332	yes	-1.85845	yes	0.803948	no
		FM038_014915	K00940	-0.785791	no	1.87374	yes	-1.38374	yes	1.17836	yes
		FM038_017910	K04765	-0.074561	no	0.372068	no	0.072282	no	0.422319	no
		FM038_022515	K06287	-0.0448064	no	2.46159	yes	-1.80091	yes	0.605029	no
		FM038_008080	K07043	1.15518	yes	0.206385	no	0.238526	no	-0.813714	no
		FM038_017905	K01937	0.279785	no	0.953713	no	-0.702777	no	-0.126504	no
		FM038_012510	K00945	0.714098	no	2.19694	yes	-1.4718	yes	-0.0834414	no
		FM038_010000	K00876	0.278727	no	1.59869	yes	-1.00748	yes	0.21332	no
		FM038_016195	K01081	0.395646	no	0.840428	no	-1.10807	yes	-0.75641	no
		FM038_009885	K11751	-2.02288	yes	-3.50758	yes	3.78249	yes	1.52163	yes
		FM038_009890	K11751	-2.02288	yes	-3.50758	yes	3.78249	yes	1.52163	yes
		FM038_017580	K11751	-2.02288	yes	-3.50758	yes	3.78249	yes	1.52163	yes
		FM038_017875	K03787	0.0927905	no	0.574845	no	-0.320056	no	0.0595746	no
		FM038_014330	K02566	-0.0995065	no	0.669921	no	-0.172948	no	0.49598	no
		FM038_022720	K08723	-0.784688	no	0.0373223	no	0.27005	no	0.991935	no
		FM038_002145	K00757	-0.184144	no	-0.416042	no	0.979952	no	0.650284	no
		FM038_014205	K00761	-0.994549	no	-0.269799	no	0.794689	no	1.42247	yes
		FM038_009755	K01119	-0.747892	no	-5.63311	yes	5.98677	yes	1.00836	yes
		FM038_009760	K01119	-0.747892	no	-5.63311	yes	5.98677	yes	1.00836	yes
		FM038_012300	K16328	-1.73262	yes	0.304269	no	-2.7673	yes	-0.829304	no
		FM038_012305	K16329	-1.88105	yes	0.3543	no	-2.0201	yes	0.120699	no
		FM038_007125	K01250	0.177904	no	2.8912	yes	-1.36792	yes	1.24805	yes
		FM038_018105	K06966	0.166709	no	-1.06331	yes	0.410644	no	-0.917622	no
		FM038_010170	K01489	-0.173601	no	0.240489	no	0.100365	no	0.418233	no
		FM038_010650	K01485	1.47102	yes	1.29926	yes	-1.20296	yes	-1.4671	yes
		FM038_012545	K00525	2.05399	yes	1.93549	yes	-0.619773	no	-0.833595	no
		FM038_012550	K00526	1.69264	yes	1.04366	yes	0.327119	no	-0.417588	no
		FM038_012745	K08722	1.03739	yes	0.512963	no	0.422155	no	-0.2011	no
		FM038_019775	K01493	0.570606	no	1.35945	yes	-0.143876	no	0.546351	no
		FM038_010015	K00943	0.448103	no	0.108385	no	-0.298865	no	-0.739593	no
		FM038_001665	K01520	0.618555	no	1.45814	yes	-0.274254	no	0.464614	no
		FM038_018465	K00758	-0.80838	no	-1.21714	yes	0.821477	no	0.318277	no
		FM038_016695	K00857	0.218214	no	0.740304	no	-0.0383481	no	0.383642	no
		FM038_005695	K00560	0.755189	no	1.14037	yes	0.308833	no	0.597216	no
		FM038_011320	K01464	4.07091	yes	1.8801	yes	0.534892	no	-1.75384	yes
		FM038_019250	K09019	0.103673	no	1.08998	yes	0.115633	no	1.00194	yes
Methane metabolism	Metabolites	Methanol	C00132	-0.451155	****	-3.49787	****	3.61305	****	0.56634	***
		TMAO	C01104	-0.874746	****	-0.24384	ns	0.151892	ns	0.782798	**
		Formate	C00058	0.149718	*	-0.400626	***	0.89343	****	0.343086	***
		Acetate	C00033	-0.0589645	**	0.290927	***	-0.157394	****	0.192498	**
		Serine	C00065	-1.19296	***	-0.170172	ns	0.56196	***	1.58475	****
		Glycine	C00037	-0.674927	****	-0.106312	*	0.25431	****	0.822925	****
	Genes	FM038_023190	K03396	1.2739	no	2.24894	yes	-0.527462	no	0.349566	no
		FM038_005890	K00121	-0.0440632	no	1.13573	yes	-0.477538	no	0.608702	no
		FM038_005895	K01070	0.55559	no	1.24555	yes	-0.883197	no	-0.286979	no
		FM038_024595	K00123	2.012	yes	6.52605	yes	-3.2786	yes	1.14321	yes
		FM038_024620	K00123	2.012	yes	6.52605	yes	-3.2786	yes	1.14321	yes
		FM038_021830	K00124	1.99972	yes	4.62182	yes	-3.78931	yes	-1.29264	yes
		FM038_024590	K00124	1.99972	yes	4.62182	yes	-3.78931	yes	-1.29264	yes
		FM038_024615	K00124	1.99972	yes	4.62182	yes	-3.78931	yes	-1.29264	yes
		FM038_021835	K00127	2.36538	yes	3.51715	yes	-3.05125	yes	-2.18847	yes
		FM038_023120	K00127	2.36538	yes	3.51715	yes	-3.05125	yes	-2.18847	yes
		FM038_024585	K00127	2.36538	yes	3.51715	yes	-3.05125	yes	-2.18847	yes
		FM038_024610	K00127	2.36538	yes	3.51715	yes	-3.05125	yes	-2.18847	yes
		FM038_017990	K00600	0.302466	no	0.231974	no	1.06731	yes	0.902307	no
		FM038_002330	K00830	-0.566651	no	1.2332	yes	-0.81358	no	0.881804	no
		FM038_011540	K00830	-0.566651	no	1.2332	yes	-0.81358	no	0.881804	no
		FM038_004880	K00018	0.26352	no	-0.979851	no	0.343382	no	-0.996184	no
		FM038_017900	K01689	0.190691	no	-0.169878	no	0.744659	no	0.28583	no
		FM038_023415	K01595	0.61148	no	1.07071	yes	0.280438	no	0.642996	no
		FM038_004780	K00024	-1.23663	yes	-0.996945	no	0.196387	no	0.334907	no
		FM038_004405	K01624	0.345193	no	-0.537589	no	1.27104	yes	0.291717	no
		FM038_004030	K03841	0.161074	no	1.38836	yes	0.324867	no	1.45469	yes
		FM038_018365	K07811	0.279685	no	-1.81968	yes	1.08139	yes	-1.1195	yes
		FM038_018360	K03532	0.408554	no	-2.30557	yes	0.748949	no	-2.06676	yes
		FM038_018370	K03533	0.332385	no	-1.34304	yes	1.37938	yes	-0.39605	no
		FM038_014815	K00925	1.18536	yes	-0.182543	no	1.08224	yes	-0.381726	no
		FM038_014820	K13788	1.04674	yes	-0.0989818	no	0.70256	no	-0.542676	no
		FM038_014030	K01895	-3.38646	yes	0.423904	no	-0.951072	no	2.76142	yes
		FM038_013960	K01007	-0.495142	no	2.21218	yes	-1.68156	yes	0.930184	no
		FM038_024935	K15633	0.229006	no	-0.518475	no	1.16949	yes	0.327226	no
		FM038_003665	K00058	-2.42717	no	2.73867	yes	-1.03613	yes	1.41509	yes
		FM038_012525	K00831	-0.315961	no	0.623591	no	-0.405688	no	0.433702	no
		FM038_018445	K01079	-1.07716	yes	1.28998	yes	-0.971975	no	1.29633	yes
Glycerolipid metabolism	Metabolites	Glycerol	C00116	-0.100972	****	-0.210579	****	0.370702	****	0.261096	****
	Genes	FM038_007380	K00865	-0.802523	no	0.513638	no	-1.20376	yes	0.0131107	no
		FM038_001745	K00864	3.78765	no	1.43373	yes	-1.68318	yes	-0.279155	no
		FM038_001085	K00631	-0.0479811	no	1.75236	yes	-1.12699	yes	0.574524	no
		FM038_010125	K03621	-0.00800518	no	-0.876138	no	-0.0226914	no	-0.990373	no
		FM038_005405	K08591	0.261659	no	-0.392059	no	0.736233	no	-0.0169004	no
		FM038_022300	K00655	0.745045	no	0.00705038	no	0.862653	no	0.0275724	no
		FM038_010055	K00901	0.2429	no	3.25915	yes	-2.59076	yes	0.333987	no
		FM038_021795	K01046	0.639149	no	1.08661	yes	0.091002	no	0.438214	no
