# Supplementary material for: Metabolic adaptations of Shewanella eurypsychrophilus YLB-09 for survival in the high-pressure environment of the deep sea
Source: Front Microbiol. 2024 Oct 17;15:1467153. doi: 10.3389/fmicb.2024.1467153 (PMC11527400; doi:10.3389/fmicb.2024.1467153)
Supplement: Supplementary file 1 [file Data_Sheet_1.zip › Data Sheet 1-20241014/Supplementary Table S4-241014.XLSX]

## Sheet: sheet1
Citrate cycle (TCA cycle)
Gene id	Gene	Discription	KEGG id	EC number	HPOT vs. NPOT		HPLT vs. NPLT		NPLT vs. NPOT		HPLT vs. HPOT
					Log2FC	Significance	Log2FC	Significance	Log2FC	Significance	Log2FC	Significance
FM038_009160	-	citratesynthase	K01647	2.3.3.1	-2.6352	yes	-3.40904	yes	0.874852	no	0.000986673	no
FM038_007005	prpC	2-methylcitratesynthase	K01659	2.3.3.5	-1.62016	yes	-4.48129	yes	3.038	yes	0.0817334	no
FM038_001995	acnB	bifunctionalaconitatehydratase2/2-methylisocitratedehydratase	K01682	4.2.1.3; 4.2.1.99	-1.16307	yes	-0.451921	no	-0.792269	no	-0.181332	no
FM038_013890	-	NADP-dependentisocitratedehydrogenase	K00031	1.1.1.42	-0.589283	no	-0.234736	no	-0.832531	no	-0.576562	no
FM038_018145	-	isocitratedehydrogenase	K00030	1.1.1.41	-2.02118	yes	-2.08276	yes	0.320106	no	0.15512	no
FM038_009185	sucA	2-oxoglutaratedehydrogenaseE1component	K00164	1.2.4.2	-0.716718	no	-2.20273	yes	0.142306	no	-1.44496	yes
FM038_009190	odhB	2-oxoglutaratedehydrogenasecomplexdihydrolipoyllysine-residuesuccinyltransferase	K00658	2.3.1.61	-0.594418	no	-2.00445	yes	-0.283956	no	-1.79395	yes
FM038_001965	lpdA	dihydrolipoyldehydrogenase	K00382	1.8.1.4	-1.03829	yes	-0.717026	no	0.548767	no	0.769865	no
FM038_009200	sucD	succinate--CoAligasesubunitalpha	K01902	6.2.1.5	-1.57392	yes	-2.14297	yes	-0.782689	no	-1.45295	yes
FM038_009195	sucC	ADP-formingsuccinate--CoAligasesubunitbeta	K01903	6.2.1.5	-1.02913	yes	-1.84522	yes	-0.370031	no	-1.28915	yes
FM038_009175	sdhA	succinatedehydrogenaseflavoproteinsubunit	K00239	1.3.5.1	-2.0459	yes	-2.67579	yes	-0.413481	no	-1.14575	yes
FM038_009180	-	succinatedehydrogenaseiron-sulfursubunit	K00240	1.3.5.1	-1.6012	yes	-2.91654	yes	-0.0988728	no	-1.51163	yes
FM038_009165	sdhC	succinatedehydrogenasecytochromeb556subunit	K00241	-	-0.844182	no	-2.24695	yes	0.212009	no	-1.29446	yes
FM038_009170	sdhD	succinatedehydrogenase,hydrophobicmembraneanchorprotein	K00242	-	-1.51236	yes	-2.04909	yes	-0.105679	no	-0.74658	no
FM038_012820	-	fumaratehydratase	K01676	4.2.1.2	-0.181888	no	-0.382259	no	0.360578	no	0.0574086	no
FM038_021805	-	classIIfumaratehydratase	K01679	4.2.1.2	-1.08622	yes	-0.912079	no	0.327531	no	0.396314	no
FM038_004780	mdh	malatedehydrogenase	K00024	1.1.1.37	-1.23663	yes	-0.996945	no	0.196387	no	0.334907	no
FM038_024305	-	phosphoenolpyruvatecarboxykinase	K01610	4.1.1.49	-0.834776	no	-1.81857	yes	0.531167	no	-0.5527	no
FM038_001955	aceE	pyruvatedehydrogenase(acetyl-transferring),homodimerictype	K00163	1.2.4.1	-1.11253	yes	-2.37062	yes	0.402669	no	-0.954754	no
FM038_001960	aceF	pyruvatedehydrogenasecomplexdihydrolipoyllysine-residueacetyltransferase	K00627	2.3.1.12	-1.24053	yes	-2.50406	yes	-0.0359327	no	-1.39769	yes
FM038_011335	nifJ	pyruvate:ferredoxin(flavodoxin)oxidoreductase	K03737	1.2.7.1; 1.2.7.-	3.58714	yes	-0.143866	no	0.355095	no	-3.4695	yes
Pyruvate metabolism
Gene id	Gene	Discription	KEGG id	EC number	HPOT vs. NPOT		HPLT vs. NPLT		NPLT vs. NPOT		HPLT vs. HPOT
					Log2FC	Significance	Log2FC	Significance	Log2FC	Significance	Log2FC	Significance
FM038_014030	acs	acetate--CoAligase	K01895	6.2.1.1	-3.38646	yes	0.423904	no	-0.951072	no	2.76142	yes
FM038_011335	nifJ	pyruvate:ferredoxin(flavodoxin)oxidoreductase	K03737	1.2.7.1, 1.2.7.-	3.58714	yes	-0.143866	no	0.355095	no	-3.4695	yes
FM038_001955	aceE	pyruvatedehydrogenase(acetyl-transferring),homodimerictype	K00163	1.2.4.1	-1.11253	yes	-2.37062	yes	0.402669	no	-0.954754	no
FM038_001960	aceF	pyruvatedehydrogenasecomplexdihydrolipoyllysine-residueacetyltransferase	K00627	2.3.1.12	-1.24053	yes	-2.50406	yes	-0.0359327	no	-1.39769	yes
FM038_001965	lpdA	dihydrolipoyldehydrogenase	K00382	1.8.1.4	-1.03829	yes	-0.717026	no	0.548767	no	0.769865	no
FM038_014800	pflB	formateC-acetyltransferase	K00656	2.3.1.54	0.881736	no	-0.435949	no	1.49275	yes	0.0820739	no
FM038_012775	adhE	bifunctionalacetaldehyde-CoA/alcoholdehydrogenase	K04072	1.2.1.10, 1.1.1.1	1.10325	yes	-0.892683	no	1.56146	yes	-0.530938	no
FM038_016475	-	acetaldehydedehydrogenase(acetylating)	K04073	1.2.1.10	-0.165948	no	-1.12185	no	0.601559	no	-0.450652	no
FM038_006540	yiaY	L-threoninedehydrogenase	K13954	1.1.1.1	0.651166	no	2.30537	yes	-0.261305	no	1.30425	yes
FM038_023195	-	iron-containingalcoholdehydrogenase	K13954	1.1.1.1	0.651166	no	2.30537	yes	-0.261305	no	1.30425	yes
FM038_005890	-	S-(hydroxymethyl)glutathionedehydrogenase/classIIIalcoholdehydrogenase	K00121	1.1.1.284, 1.1.1.1	-0.0440632	no	1.13573	yes	-0.477538	no	0.608702	no
FM038_014815	ackA	acetatekinase	K00925	2.7.2.1	1.18536	yes	-0.182543	no	1.08224	yes	-0.381726	no
FM038_014820	pta	phosphateacetyltransferase	K13788	2.3.1.8	1.04674	yes	-0.0989818	no	0.70256	no	-0.542676	no
FM038_011245	pyk	pyruvatekinase	K00873	2.7.1.40	-1.14275	yes	-0.0467618	no	0.267896	no	1.26759	yes
FM038_002740	accB	acetyl-CoAcarboxylasebiotincarboxylcarrierprotein	K02160	-	-0.299531	no	1.45555	yes	-1.28501	yes	0.36599	no
FM038_002735	accC	acetyl-CoAcarboxylasebiotincarboxylasesubunit	K01961	6.4.1.2, 6.3.4.14	0.290413	no	-0.877504	no	0.577476	no	-0.686503	no
FM038_009065	-	acylphosphatase	K01512	3.6.1.7	0.240756	no	-0.766714	no	1.29507	yes	0.188831	no
FM038_001410	-	aldehydedehydrogenase	K00138	1.2.1.-	-1.30299	yes	-0.723845	no	0.013353	no	0.490518	no
FM038_004100	-	2-hydroxyaciddehydrogenase	K03778	1.1.1.28	-0.966829	no	0.615657	no	-0.390718	no	1.09304	yes
FM038_011085	gloA	lactoylglutathionelyase	K01759	4.4.1.5	0.423466	no	1.66711	yes	0.168163	no	1.31071	yes
FM038_008595	-	MBLfoldmetallo-hydrolase	K01069	3.1.2.6	0.707133	no	-1.07771	yes	1.21859	yes	-0.663977	no
FM038_010840	gloB	hydroxyacylglutathionehydrolase	K01069	3.1.2.6	0.707133	no	-1.07771	yes	1.21859	yes	-0.663977	no
FM038_019180	-	NAD-dependentmalicenzyme	K00027	1.1.1.38	-0.759778	no	0.175533	no	-0.813577	no	0.0237587	no
FM038_011550	-	malatedehydrogenase	K00029	1.1.1.40	-0.271776	no	3.42744	yes	-1.40398	yes	2.19458	yes
FM038_022645	-	malatedehydrogenase	K00029	1.1.1.40	-0.271776	no	3.42744	yes	-1.40398	yes	2.19458	yes
FM038_017775	oadA	sodium-extrudingoxaloacetatedecarboxylasesubunitalpha	K01571	7.2.4.2	-0.48285	no	-0.432615	no	-0.655548	no	-0.700751	no
FM038_017780	-	OadGfamilyprotein	K01573	-	-0.544914	no	-0.78322	no	-0.500752	no	-0.835616	no
FM038_004780	mdh	malatedehydrogenase	K00024	1.1.1.37	-1.23663	yes	-0.996945	no	0.196387	no	0.334907	no
FM038_012820	-	fumaratehydratase	K01676	4.2.1.2	-0.181888	no	-0.382259	no	0.360578	no	0.0574086	no
FM038_021805	-	classIIfumaratehydratase	K01679	4.2.1.2	-1.08622	yes	-0.912079	no	0.327531	no	0.396314	no
FM038_023415	ppc	phosphoenolpyruvatecarboxylase	K01595	4.1.1.31	0.61148	no	1.07071	yes	0.280438	no	0.642996	no
FM038_024305	-	phosphoenolpyruvatecarboxykinase	K01610	4.1.1.49	-0.834776	no	-1.81857	yes	0.531167	no	-0.5527	no
FM038_013960	ppsA	phosphoenolpyruvatesynthase	K01007	2.7.9.2	-0.495142	no	2.21218	yes	-1.68156	yes	0.930184	no
FM038_011485	-	malatesynthaseG	K01638	2.3.3.9	1.92284	yes	1.71538	yes	2.49705	yes	2.19142	yes
FM038_012780	-	malatesynthaseG	K01638	2.3.3.9	1.92284	yes	1.71538	yes	2.49705	yes	2.19142	yes
FM038_016250	-	malatesynthase	K01638	2.3.3.9	1.92284	yes	1.71538	yes	2.49705	yes	2.19142	yes
FM038_006915	-	acetyl-CoAC-acyltransferase	K00626	2.3.1.9	-1.8705	yes	-0.587722	no	-0.441024	no	0.745245	no
FM038_001715	leuA	2-isopropylmalatesynthase	K01649	2.3.3.13	0.0776725	no	1.31454	yes	0.064407	no	1.20273	yes
Starch and sucrose metabolism
Gene id	Gene	Discription	KEGG id	EC number	HPOT vs. NPOT		HPLT vs. NPLT		NPLT vs. NPOT		HPLT vs. HPOT
					Log2FC	Significance	Log2FC	Significance	Log2FC	Significance	Log2FC	Significance
FM038_015255	galU	UTP--glucose-1-phosphateuridylyltransferaseGalU	K00963	2.7.7.9	-1.40117	yes	-2.22881	yes	2.33783	yes	0.425177	no
FM038_015485	galU	UTP--glucose-1-phosphateuridylyltransferaseGalU	K00963	2.7.7.9	-1.40117	yes	-2.22881	yes	2.33783	yes	0.425177	no
FM038_008055	-	glycosidehydrolasefamily3C-terminaldomain-containingprotein	K05349	3.2.1.21	-1.17219	yes	-1.97975	yes	1.18518	yes	-0.60174	no
FM038_015290	-	exo1,3/1,4-beta-D-glucanglucohydrolase	K05349	3.2.1.21	-1.17219	yes	-1.97975	yes	1.18518	yes	-0.60174	no
FM038_015300	-	beta-glucosidase	K05350	3.2.1.21	0.00544626	no	-0.0133506	no	-0.187515	no	-0.306639	no
FM038_006575	glgC	glucose-1-phosphateadenylyltransferase	K00975	2.7.7.27	3.68396	yes	-9.15133	yes	8.78732	yes	-4.14446	yes
FM038_006580	-	glycogen/starchsynthase	K00703	2.4.1.21	3.77485	yes	-8.60314	yes	8.41812	yes	-4.06242	yes
FM038_006560	glgB	1,4-alpha-glucanbranchingproteinGlgB	K00700	2.4.1.18	0.516798	no	-7.40765	yes	7.89923	yes	-0.117163	no
FM038_006570	-	glycogen/starch/alpha-glucanphosphorylase	K00688	2.4.1.1	3.78179	yes	-8.21777	yes	9.06201	yes	-3.03417	yes
FM038_006555	malQ	4-alpha-glucanotransferase	K00705	2.4.1.25	-2.8236	no	-7.75954	yes	5.84271	yes	0.815513	no
FM038_013130	crr	PTSglucosetransportersubunitIIA	K02777	2.7.1.-	0.922376	no	-0.334712	no	1.33894	yes	-0.0144946	no
FM038_006565	glgX	glycogendebranchingproteinGlgX	K01214	3.2.1.68	2.25225	no	-7.74427	yes	8.19806	yes	-1.89651	no
FM038_012700	pgm	phosphoglucomutase(alpha-D-glucose-1,6-bisphosphate-dependent)	K01835	5.4.2.2	0.027721	no	-1.23244	yes	1.96336	yes	0.601743	no
FM038_006105	pgi	glucose-6-phosphateisomerase	K01810	5.3.1.9	0.648257	no	-3.00012	yes	3.28052	yes	-0.467413	no
FM038_008020	-	carbohydratekinase	K00847	2.7.1.4	-0.794797	no	-4.2338	yes	5.6123	yes	2.07075	yes
FM038_015285	mak	fructokinase	K00847	2.7.1.4	-0.794797	no	-4.2338	yes	5.6123	yes	2.07075	yes
Oxidative phosphorylation
Gene id	Gene	Discription	KEGG id	EC number	HPOT vs. NPOT		HPLT vs. NPLT		NPLT vs. NPOT		HPLT vs. HPOT
					Log2FC	Significance	Log2FC	Significance	Log2FC	Significance	Log2FC	Significance
FM038_014710	-	NADH-quinoneoxidoreductasesubunitA	K00330	7.1.1.2	1.1964	no	-1.581	no	4.09211	yes	1.23924	no
FM038_014715	-	NADH-quinoneoxidoreductasesubunitB	K00331	7.1.1.2	-0.865725	no	-3.4201	yes	2.51731	yes	-0.137366	no
FM038_014720	nuoC	NADH-quinoneoxidoreductasesubunitC/D	K13378	7.1.1.2	-0.772683	no	-2.85761	yes	1.82987	yes	-0.360907	no
FM038_014725	nuoE	NADH-quinoneoxidoreductasesubunitNuoE	K00334	7.1.1.2	-0.526332	no	-3.2236	yes	2.48559	yes	-0.311225	no
FM038_014730	nuoF	NADH-quinoneoxidoreductasesubunitNuoF	K00335	7.1.1.2	-0.978453	no	-1.60324	yes	-0.126644	no	-0.851495	no
FM038_014735	nuoG	NADH-quinoneoxidoreductasesubunitNuoG	K00336	7.1.1.2	-0.0642458	no	-3.37788	yes	1.82928	yes	-1.5861	yes
FM038_014740	nuoH	NADH-quinoneoxidoreductasesubunitNuoH	K00337	7.1.1.2	-2.11835	no	-3.59702	yes	0.66899	no	-0.914974	no
FM038_014745	nuoI	NADH-quinoneoxidoreductasesubunitNuoI	K00338	7.1.1.2	0.183528	no	-4.48009	yes	2.53887	yes	-2.23156	no
FM038_014750	-	NADH-quinoneoxidoreductasesubunitJ	K00339	7.1.1.2	0.274908	no	-3.79178	yes	3.50471	yes	-0.663045	no
FM038_014755	nuoK	NADH-quinoneoxidoreductasesubunitNuoK	K00340	7.1.1.2	-0.873793	no	-2.99906	no	1.45144	no	-0.78136	no
FM038_014760	nuoL	NADH-quinoneoxidoreductasesubunitL	K00341	7.1.1.2	-1.01545	no	-4.53227	yes	1.08105	no	-2.53017	yes
FM038_014765	-	NADH-quinoneoxidoreductasesubunitM	K00342	7.1.1.2	0.556186	no	-2.31248	yes	2.05491	yes	-0.911222	no
FM038_014770	-	NADH-quinoneoxidoreductasesubunitN	K00343	7.1.1.2	0.152442	no	-2.13901	yes	1.32642	yes	-1.06292	yes
FM038_006515	-	NAD(P)/FAD-dependentoxidoreductase	K03885	1.6.5.9	0.963635	no	1.43033	yes	1.9111	yes	0.991582	no
FM038_010465	-	NAD(P)/FAD-dependentoxidoreductase	K03885	1.6.5.9	0.963635	no	1.43033	yes	1.9111	yes	0.991582	no
FM038_023220	-	NAD(P)/FAD-dependentoxidoreductase	K03885	1.6.5.9	0.963635	no	1.43033	yes	1.9111	yes	0.991582	no
FM038_009175	sdhA	succinatedehydrogenaseflavoproteinsubunit	K00239	1.3.5.1	-2.0459	yes	-2.67579	yes	-0.413481	no	-1.14575	yes
FM038_009180	-	succinatedehydrogenaseiron-sulfursubunit	K00240	1.3.5.1	-1.6012	yes	-2.91654	yes	-0.0988728	no	-1.51163	yes
FM038_009165	sdhC	succinatedehydrogenasecytochromeb556subunit	K00241	-	-0.844182	no	-2.24695	yes	0.212009	no	-1.29446	yes
FM038_009170	sdhD	succinatedehydrogenase,hydrophobicmembraneanchorprotein	K00242	-	-1.51236	yes	-2.04909	yes	-0.105679	no	-0.74658	no
FM038_021250	petA	ubiquinol-cytochromecreductaseiron-sulfursubunit	K00411	7.1.1.8	-0.953188	no	-1.84868	yes	0.697493	no	-0.300221	no
FM038_021245	-	cytochromebccomplexcytochromebsubunit	K00412	-	-2.35898	yes	-2.4047	yes	0.471437	no	0.325184	no
FM038_021240	-	cytochromec1	K00413	-	-2.53436	yes	-2.55797	yes	0.180305	no	0.0562408	no
FM038_001055	-	cytochromecoxidasesubunit3	K02276	7.1.1.9	-1.98498	yes	-3.82253	yes	1.16986	yes	-0.765924	no
FM038_025145	-	cytochromecoxidasesubunit3	K02276	7.1.1.9	-1.98498	yes	-3.82253	yes	1.16986	yes	-0.765924	no
FM038_025150	-	heme-copperoxidasesubunitIIIfamilyprotein	K02276	7.1.1.9	-1.98498	yes	-3.82253	yes	1.16986	yes	-0.765924	no
FM038_001065	ctaD	cytochromecoxidasesubunitI	K02274	7.1.1.9	-2.09185	yes	-4.32279	yes	1.629	yes	-0.924222	no
FM038_025140	-	cbb3-typecytochromecoxidasesubunitI	K02274	7.1.1.9	-2.09185	yes	-4.32279	yes	1.629	yes	-0.924222	no
FM038_001070	coxB	cytochromecoxidasesubunitII	K02275	7.1.1.9	-1.18604	yes	-2.9536	yes	1.39208	yes	-1.06208	yes
FM038_025135	-	c-typecytochrome	K02275	7.1.1.9	-1.18604	yes	-2.9536	yes	1.39208	yes	-1.06208	yes
FM038_001060	-	cytochromecoxidaseassemblyprotein	K02258	-	-1.2123	yes	-4.7427	yes	1.97825	yes	-1.64739	yes
FM038_001030	-	COX15/CtaAfamilyprotein	K02259	1.17.99.9	-1.57732	yes	-3.19639	yes	1.35713	yes	-0.359999	no
FM038_012020	ccoN	cytochrome-coxidase,cbb3-typesubunitI	K00404	7.1.1.9	-0.333113	no	-0.00770292	no	0.101147	no	0.324381	no
FM038_012025	ccoO	cytochrome-coxidase,cbb3-typesubunitII	K00405	-	-0.541349	no	-0.160592	no	0.0145008	no	0.294766	no
FM038_012030	-	cbb3-typecytochromecoxidasesubunit3	K00407	-	-0.611004	no	0.0519402	no	-0.0590545	no	0.502199	no
FM038_012035	ccoP	cytochrome-coxidase,cbb3-typesubunitIII	K00406	-	-0.269268	no	-0.679324	no	0.533884	no	0.0228554	no
FM038_016105	-	cytochromeubiquinoloxidasesubunitI	K00425	7.1.1.7	1.06145	yes	0.504289	no	2.13656	yes	1.48744	yes
FM038_016100	cydB	cytochromedubiquinoloxidasesubunitII	K00426	7.1.1.7	0.81278	no	0.575377	no	1.63573	yes	1.30637	yes
FM038_025080	atpA	F0F1ATPsynthasesubunitalpha	K02111	7.1.2.2; 7.2.2.1	-1.15544	yes	1.73571	yes	-2.38636	yes	0.406409	no
FM038_025070	atpD	F0F1ATPsynthasesubunitbeta	K02112	7.1.2.2; 7.2.2.1	-1.87302	yes	1.43395	yes	-2.88464	yes	0.324345	no
FM038_025075	atpG	F0F1ATPsynthasesubunitgamma	K02115	-	-0.659753	no	1.26427	yes	-1.59041	yes	0.235757	no
FM038_025085	atpH	F0F1ATPsynthasesubunitdelta	K02113	-	-0.963997	no	1.45468	yes	-1.719	yes	0.6002	no
FM038_025065	atpC	F0F1ATPsynthasesubunitepsilon	K02114	-	-2.84434	yes	0.30707	no	-3.00726	yes	0.0469974	no
FM038_025095	atpB	F0F1ATPsynthasesubunitA	K02108	-	-0.816973	no	0.690199	no	-0.590674	no	0.818904	no
FM038_025090	atpF	F0F1ATPsynthasesubunitB	K02109	-	-1.508	yes	1.27285	yes	-1.96102	yes	0.721495	no
FM038_26020	atpE	F0F1ATPsynthasesubunitC	K02110	-	-1.66565	yes	2.21152	yes	-2.32278	yes	1.45531	yes
FM038_011870	-	manganese-dependentinorganicpyrophosphatase	K15986	3.6.1.1	0.0659175	no	0.860483	no	-0.486383	no	0.20906	no
Glycolysis / Gluconeogenesis
Gene id	Gene	Discription	KEGG id	EC number	HPOT vs. NPOT		HPLT vs. NPLT		NPLT vs. NPOT		HPLT vs. HPOT
					Log2FC	Significance	Log2FC	Significance	Log2FC	Significance	Log2FC	Significance
FM038_006105	pgi	glucose-6-phosphateisomerase	K01810	5.3.1.9	0.648257	no	-3.00012	yes	3.28052	yes	-0.467413	no
FM038_004030	-	class1fructose-bisphosphatase	K03841	3.1.3.11	0.161074	no	1.38836	yes	0.324867	no	1.45469	yes
FM038_004405	fba	fructose-bisphosphatealdolaseclassII	K01624	4.1.2.13	0.345193	no	-0.537589	no	1.27104	yes	0.291717	no
FM038_018555	tpiA	triose-phosphateisomerase	K01803	5.3.1.1	0.313299	no	0.971269	no	0.0788767	no	0.643435	no
FM038_012115	-	glyceraldehyde-3-phosphatedehydrogenase	K00134	1.2.1.12	-0.978657	no	1.77588	yes	-1.2164	yes	1.28711	yes
FM038_012125	gap	typeIglyceraldehyde-3-phosphatedehydrogenase	K00134	1.2.1.12	-0.978657	no	1.77588	yes	-1.2164	yes	1.28711	yes
FM038_004400	-	phosphoglyceratekinase	K00927	2.7.2.3	0.361251	no	-0.828912	no	1.50656	yes	0.221168	no
FM038_024935	gpmM	2,3-bisphosphoglycerate-independentphosphoglyceratemutase	K15633	5.4.2.12	0.229006	no	-0.518475	no	1.16949	yes	0.327226	no
FM038_017900	eno	phosphopyruvatehydratase	K01689	4.2.1.11	0.190691	no	-0.169878	no	0.744659	no	0.28583	no
FM038_011245	pyk	pyruvatekinase	K00873	2.7.1.40	-1.14275	yes	-0.0467618	no	0.267896	no	1.26759	yes
FM038_013960	ppsA	phosphoenolpyruvatesynthase	K01007	2.7.9.2	-0.495142	no	2.21218	yes	-1.68156	yes	0.930184	no
FM038_001955	aceE	pyruvatedehydrogenase(acetyl-transferring),homodimerictype	K00163	1.2.4.1	-1.11253	yes	-2.37062	yes	0.402669	no	-0.954754	no
FM038_001960	aceF	pyruvatedehydrogenasecomplexdihydrolipoyllysine-residueacetyltransferase	K00627	2.3.1.12	-1.24053	yes	-2.50406	yes	-0.0359327	no	-1.39769	yes
FM038_001965	lpdA	dihydrolipoyldehydrogenase	K00382	1.8.1.4	-1.03829	yes	-0.717026	no	0.548767	no	0.769865	no
FM038_011335	nifJ	pyruvate:ferredoxin(flavodoxin)oxidoreductase	K03737	1.2.7.1; 1.2.7.-	3.58714	yes	-0.143866	no	0.355095	no	-3.4695	yes
FM038_005890	-	S-(hydroxymethyl)glutathionedehydrogenase/classIIIalcoholdehydrogenase	K00121	1.1.1.284; 1.1.1.1	-0.0440632	no	1.13573	yes	-0.477538	no	0.608702	no
FM038_012775	adhE	bifunctionalacetaldehyde-CoA/alcoholdehydrogenase	K04072	1.2.1.10; 1.1.1.1	1.10325	yes	-0.892683	no	1.56146	yes	-0.530938	no
FM038_006540	yiaY	L-threoninedehydrogenase	K13954	1.1.1.1	0.651166	no	2.30537	yes	-0.261305	no	1.30425	yes
FM038_023195	-	iron-containingalcoholdehydrogenase	K13954	1.1.1.1	0.651166	no	2.30537	yes	-0.261305	no	1.30425	yes
FM038_001410	-	aldehydedehydrogenase	K00138	1.2.1.-	-1.30299	yes	-0.723845	no	0.013353	no	0.490518	no
FM038_014030	acs	acetate--CoAligase	K01895	6.2.1.1	-3.38646	yes	0.423904	no	-0.951072	no	2.76142	yes
FM038_003200	-	galactosemutarotase	K01785	5.1.3.3	0.119962	no	-0.39175	no	0.580154	no	-0.0274475	no
FM038_012700	pgm	phosphoglucomutase(alpha-D-glucose-1,6-bisphosphate-dependent)	K01835	5.4.2.2	0.027721	no	-1.23244	yes	1.96336	yes	0.601743	no
FM038_009660	-	D-hexose-6-phosphatemutarotase	K01792	5.1.3.15	0.559113	no	2.16595	yes	-0.963446	no	0.544642	no
FM038_024305	-	phosphoenolpyruvatecarboxykinase	K01610	4.1.1.49	-0.834776	no	-1.81857	yes	0.531167	no	-0.5527	no
FM038_013130	crr	PTSglucosetransportersubunitIIA	K02777	2.7.1.-	0.922376	no	-0.334712	no	1.33894	yes	-0.0144946	no
