# Supplementary material for: Metabolic adaptations of Shewanella eurypsychrophilus YLB-09 for survival in the high-pressure environment of the deep sea
Source: Front Microbiol. 2024 Oct 17;15:1467153. doi: 10.3389/fmicb.2024.1467153 (PMC11527400; doi:10.3389/fmicb.2024.1467153)
Supplement: Supplementary file 1 [file Data_Sheet_1.zip › Data Sheet 1-20241014/Supplementary Table S5-241014.XLSX]

## Sheet: Sheet1
Biosynthesis of amino acids
Gene id	Gene	Discription	KEGG id	EC number	HPOT vs. NPOT		HPLT vs. NPLT		NPLT vs. NPOT		HPLT vs. HPOT
					Log2FC	Significance	Log2FC	Significance	Log2FC	Significance	Log2FC	Significance
FM038_000215	aroE	shikimatedehydrogenase	K00014	1.1.1.25	-0.484185	no	0.212361	no	0.204716	no	0.801012	no
FM038_001690	argA	amino-acidN-acetyltransferase	K14682	2.3.1.1	-1.92423	yes	-2.18653	yes	0.170909	no	-0.194672	no
FM038_001715	leuA	2-isopropylmalatesynthase	K01649	2.3.3.13	0.0776725	no	1.31454	yes	0.064407	no	1.20273	yes
FM038_001720	leuB	3-isopropylmalatedehydrogenase	K00052	1.1.1.85	-0.17063	no	1.01811	yes	-0.0862117	no	1.00408	yes
FM038_001725	-	3-isopropylmalate/(R)-2-methylmalatedehydrataselargesubunit	K01703	4.2.1.33; 4.2.1.35	-0.227988	no	0.488088	no	0.372949	no	0.990872	no
FM038_001730	-	3-isopropylmalate/(R)-2-methylmalatedehydratasesmallsubunit	K01704	4.2.1.33; 4.2.1.35	-0.100194	no	0.758429	no	0.243456	no	1.0064	yes
FM038_001995	acnB	aconitatehydratase2/2-methylisocitratedehydratase	K01682	4.2.1.3; 4.2.1.99	-1.16307	yes	-0.451921	no	-0.792269	no	-0.181332	no
FM038_002230	-	saccharopinedehydrogenase(NAD+,L-lysineforming)	K00290	1.5.1.7	-2.91326	yes	-1.91715	yes	2.89049	yes	3.78323	yes
FM038_002280	cysE	serineO-acetyltransferase	K00640	2.3.1.30	-1.14751	yes	1.16609	yes	-1.30505	yes	1.65102	yes
FM038_002295	ilvC	ketol-acidreductoisomerase	K00053	1.1.1.86	1.00703	yes	0.0704353	no	0.324882	no	-0.70746	no
FM038_002305	ilvG	acetolactatesynthaseI/II/IIIlargesubunit	K01652	2.2.1.6	-0.391512	no	3.71249	yes	-2.84002	yes	1.23491	yes
FM038_002310	ilvM	acetolactatesynthaseIIsmallsubunit	K11258	2.2.1.6	0.0234756	no	2.85207	yes	-2.49129	yes	0.238907	no
FM038_002315	-	branched-chainaminoacidaminotransferase	K00826	2.6.1.42	-0.27344	no	2.75912	yes	-2.41831	yes	0.585022	no
FM038_002320	ilvD	dihydroxy-aciddehydratase	K01687	4.2.1.9	-0.462136	no	1.43447	yes	-1.22261	yes	0.577048	no
FM038_002325	ilvA	threoninedehydratase	K01754	4.3.1.19	-0.228689	no	1.0543	yes	-0.735243	no	0.451244	no
FM038_002525	lysA	diaminopimelatedecarboxylase	K01586	4.1.1.20	-0.0106463	no	1.60603	yes	-0.391374	no	1.12678	yes
FM038_002530	dapF	diaminopimelateepimerase	K01778	5.1.1.7	0.0808648	no	0.560853	no	0.0844754	no	0.4677	no
FM038_002745	aroQ	3-dehydroquinatedehydrataseII	K03786	4.2.1.10	1.13374	yes	1.89907	yes	-0.11138	no	0.55218	no
FM038_003025	metB	cystathioninegamma-synthase	K01739	2.5.1.48	-0.893275	no	2.85581	yes	-2.24291	yes	1.41262	yes
FM038_003030	bifu	bifunctionalaspartokinase/homoserinedehydrogenase2	K12525	2.7.2.4; 1.1.1.3	-0.205317	no	1.39326	yes	-1.21772	yes	0.286852	no
FM038_003665	-	D-3-phosphoglyceratedehydrogenase/2-oxoglutaratereductase	K00058	1.1.1.95; 1.1.1.399	-2.42717	no	2.73867	yes	-1.03613	yes	1.41509	yes
FM038_004050	lysC	aspartatekinase	K00928	2.7.2.4	0.436849	no	-0.399016	no	0.832036	no	-0.100985	no
FM038_004335	-	L-serinedehydratase	K01752	4.3.1.17	0.556026	no	0.797403	no	0.430757	no	0.454298	no
FM038_004385	metK	S-adenosylmethioninesynthetase	K00789	2.5.1.6	-0.11801	no	4.03137	yes	-1.78312	yes	2.27348	yes
FM038_004390	tkt	transketolase	K00615	2.2.1.1	-0.543456	no	2.81763	yes	-2.46587	yes	0.803902	no
FM038_004400	-	phosphoglyceratekinase	K00927	2.7.2.3	0.361251	no	-0.828912	no	1.50656	yes	0.221168	no
FM038_004405	fba	fructose-bisphosphatealdolase,classII	K01624	4.1.2.13	0.345193	no	-0.537589	no	1.27104	yes	0.291717	no
FM038_004550	rpiA	ribose5-phosphateisomeraseA	K01807	5.3.1.6	-1.45204	yes	0.523192	no	-0.238694	no	1.63605	yes
FM038_004700	aroG	3-deoxy-7-phosphoheptulonatesynthase	K01626	2.5.1.54	-2.60711	yes	2.31931	yes	-1.92013	yes	2.24973	yes
FM038_005325	-	glutaminesynthetase	K01915	6.3.1.2	-1.47355	yes	2.76786	yes	1.54494	yes	2.37842	yes
FM038_005585	mtnN	adenosylhomocysteinenucleosidase	K01243	3.2.2.9	-0.605868	no	1.2726	yes	-0.0652507	no	1.71742	yes
FM038_005640	-	glutamatesynthase(NADPH)smallchain	K00266	1.4.1.13	0.353598	no	-0.0663684	no	-0.265323	no	-0.780313	no
FM038_005645	gltB	glutamatesynthase(NADPH)largechain	K00265	1.4.1.13	1.54074	yes	0.606694	no	0.422935	no	-0.604332	no
FM038_005815	luxS	S-ribosylhomocysteinelyase	K07173	4.4.1.21	0.20957	no	-0.612796	no	2.49686	yes	1.57596	yes
FM038_005930	proB	glutamate5-kinase	K00931	2.7.2.11	-0.207238	no	0.873606	no	-0.993267	no	-0.00945612	no
FM038_005935	-	glutamate-5-semialdehydedehydrogenase	K00147	1.2.1.41	-0.679848	no	0.980848	no	-1.40205	yes	0.161811	no
FM038_006000	-	3-deoxy-7-phosphoheptulonatesynthase	K01626	2.5.1.54	-2.60711	yes	2.31931	yes	-1.92013	yes	2.24973	yes
FM038_006005	tyrA	chorismatemutase/prephenatedehydrogenase	K14187	5.4.99.5; 1.3.1.12	-1.02225	yes	1.50068	yes	-1.22012	yes	1.20412	yes
FM038_006025	-	chorismatemutase/prephenatedehydratase	K14170	5.4.99.5; 4.2.1.51	1.21496	yes	1.48053	yes	0.199942	no	0.371754	no
FM038_006060	thrA	bifunctionalaspartokinase/homoserinedehydrogenase1	K12524	2.7.2.4; 1.1.1.3	-1.06314	yes	2.04719	yes	-0.55622	no	2.4611	yes
FM038_006065	thrB	homoserinekinase	K00872	2.7.1.39	-0.358874	no	1.60741	yes	-0.102972	no	1.76869	yes
FM038_006070	thrC	threoninesynthase	K01733	4.2.3.1	-0.157923	no	1.36325	yes	0.0871065	no	1.51404	yes
FM038_006110	tal	transaldolase	K00616	2.2.1.2	0.445722	no	-2.02616	yes	2.79827	yes	0.225822	no
FM038_006390	proC	pyrroline-5-carboxylatereductase	K00286	1.5.1.2	1.09536	yes	2.79534	yes	-1.714	yes	-0.111353	no
FM038_006475	ltaE	threoninealdolase	K01620	4.1.2.48	0.412369	no	1.70293	yes	-1.12839	yes	0.0678095	no
FM038_006910	metA	homoserineO-succinyltransferase/O-acetyltransferase	K00651	2.3.1.46; 2.3.1.31	0.490125	no	1.35082	yes	-0.408651	no	0.352817	no
FM038_008285	aroC	chorismatesynthase	K01736	4.2.3.5	0.307482	no	0.281931	no	0.583325	no	0.456191	no
FM038_008365	-	aspartate-semialdehydedehydrogenase	K00133	1.2.1.11	-0.169563	no	1.72234	yes	-1.32344	yes	0.473132	no
FM038_008860	trpA	tryptophansynthasealphachain	K01695	4.2.1.20	-0.559382	no	0.564723	no	-0.277164	no	0.747474	no
FM038_008865	trpB	tryptophansynthasebetachain	K01696	4.2.1.20	-0.398305	no	1.20723	yes	-0.420564	no	1.08115	yes
FM038_008870	-	indole-3-glycerolphosphatesynthase/phosphoribosylanthranilateisomerase	K13498	4.1.1.4	0.553668	no	1.91435	yes	-0.48343	no	0.772799	no
FM038_008875	trpD	anthranilatephosphoribosyltransferase	K00766	2.4.2.18	0.0228005	no	1.48423	yes	-0.33033	no	1.02887	yes
FM038_008880	-	anthranilatesynthasecomponentII	K01658	4.1.3.27	0.370204	no	1.76989	yes	-0.136159	no	1.16075	yes
FM038_008885	-	anthranilatesynthasecomponentI	K01657	4.1.3.27	0.714682	no	1.93967	yes	0.373465	no	1.49658	yes
FM038_009050	-	L-serinedehydratase	K01752	4.3.1.17	0.556026	no	0.797403	no	0.430757	no	0.454298	no
FM038_009160	-	citratesynthase	K01647	2.3.3.1	-2.6352	yes	-3.40904	yes	0.874852	no	0.000986673	no
FM038_009900	ilvN	acetolactatesynthaseI/IIIsmallsubunit	K01653	2.2.1.6	-0.422023	no	-1.38761	yes	1.7365	yes	0.675561	no
FM038_009905	-	acetolactatesynthaseI/II/IIIlargesubunit	K01652	2.2.1.6	-0.391512	no	3.71249	yes	-2.84002	yes	1.23491	yes
FM038_010360	-	phosphoribosyl-AMPcyclohydrolase/phosphoribosyl-ATPpyrophosphohydrolase	K11755	3.5.4.19	-0.880377	no	1.51102	yes	-0.702835	no	1.5895	yes
FM038_010365	hisF	imidazoleglycerol-phosphatesynthasesubunitHisF	K02500	4.3.2.10	-0.44861	no	1.06594	yes	-0.227077	no	1.18989	yes
FM038_010370	-	phosphoribosylformimino-5-aminoimidazolecarboxamideribotideisomerase	K01814	5.3.1.16	-0.427553	no	0.775092	no	0.0390867	no	1.14683	yes
FM038_010375	hisH	imidazoleglycerol-phosphatesynthasesubunitHisH	K02501	4.3.2.10	0.261638	no	0.729175	no	0.423563	no	0.790764	no
FM038_010380	-	imidazoleglycerol-phosphatedehydratase/histidinol-phosphatase	K01089	4.2.1.19; 3.1.3.15	-0.154289	no	1.00533	yes	-0.138564	no	0.924233	no
FM038_010385	hisC	histidinol-phosphateaminotransferase	K00817	2.6.1.9	0.43561	no	0.557524	no	0.262472	no	0.288183	no
FM038_010390	hisD	histidinoldehydrogenase	K00013	1.1.1.23	-0.105505	no	0.516851	no	-0.140762	no	0.384663	no
FM038_010395	hisG	ATPphosphoribosyltransferase	K00765	2.4.2.17	-0.572723	no	1.60364	yes	-0.405909	no	1.67584	yes
FM038_010480	-	glutaminesynthetase	K01915	6.3.1.2	-1.47355	yes	2.76786	yes	1.54494	yes	2.37842	yes
FM038_011180	-	cysteinesynthase	K01738	2.5.1.47	-3.37879	yes	1.21688	yes	0.304493	no	4.62608	yes
FM038_011245	pyk	pyruvatekinase	K00873	2.7.1.40	-1.14275	yes	-0.0467618	no	0.267896	no	1.26759	yes
FM038_012090	-	aromatic-amino-acidtransaminase	K00832	2.6.1.57	-0.393858	no	0.97274	no	0.0731405	no	1.34453	yes
FM038_012115	-	glyceraldehyde3-phosphatedehydrogenase(phosphorylating)	K00134	1.2.1.12	-0.978657	no	1.77588	yes	-1.2164	yes	1.28711	yes
FM038_012125	gap	glyceraldehyde3-phosphatedehydrogenase(phosphorylating)	K00134	1.2.1.12	-0.978657	no	1.77588	yes	-1.2164	yes	1.28711	yes
FM038_012515	aroA	3-phosphoshikimate1-carboxyvinyltransferase	K00800	2.5.1.19	0.867381	no	1.16768	yes	-0.290103	no	-0.0907015	no
FM038_012520	-	aspartateaminotransferase	K00813	2.6.1.1	-0.297792	no	0.0718266	no	0.429784	no	0.699579	no
FM038_012525	serC	phosphoserineaminotransferase	K00831	2.6.1.52	-0.315961	no	0.623591	no	-0.405688	no	0.433702	no
FM038_012740	-	alanine-synthesizingtransaminase	K14260	2.6.1.66; 2.6.1.2	1.35052	yes	0.947183	no	0.337698	no	-0.164751	no
FM038_013185	dapE	succinyl-diaminopimelatedesuccinylase	K01439	3.5.1.18	0.0365969	no	0.241709	no	-0.47387	no	-0.369459	no
FM038_013245	dapA	4-hydroxy-tetrahydrodipicolinatesynthase	K01714	4.3.3.7	-2.10614	yes	1.57124	yes	0.991447	no	1.49832	yes
FM038_013830	-	cysteine-S-conjugatebeta-lyase	K01760	4.4.1.13	0.625311	no	1.99048	yes	-0.534164	no	0.735331	no
FM038_013890	-	isocitratedehydrogenase	K00031	1.1.1.42	-0.589283	no	-0.234736	no	-0.832531	no	-0.576562	no
FM038_013970	-	3-deoxy-7-phosphoheptulonatesynthase	K01626	2.5.1.54	-2.60711	yes	2.31931	yes	-1.92013	yes	2.24973	yes
FM038_014340	asnB	asparaginesynthase(glutamine-hydrolysing)	K01953	6.3.5.4	0.276193	no	2.72229	yes	-1.77326	yes	0.582539	no
FM038_014695	cysK	cysteinesynthase	K01738	2.5.1.47	-3.37879	yes	1.21688	yes	0.304493	no	4.62608	yes
FM038_014960	cysE	serineO-acetyltransferase	K00640	2.3.1.30	-1.14751	yes	1.16609	yes	-1.30505	yes	1.65102	yes
FM038_015250	phhA	phenylalanine-4-hydroxylase	K00500	1.14.16.1	0.25474	no	-1.66731	yes	1.22127	yes	-0.799368	no
FM038_016885	-	2,3,4,5-tetrahydropyridine-2,6-dicarboxylateN-succinyltransferase	K00674	2.3.1.117	-1.04939	yes	0.72355	no	-0.128955	no	1.54193	yes
FM038_017400	trpB	tryptophansynthasebetachain	K01696	4.2.1.20	-0.398305	no	1.20723	yes	-0.420564	no	1.08115	yes
FM038_017900	eno	enolase1/2/3	K01689	4.2.1.11	0.190691	no	-0.169878	no	0.744659	no	0.28583	no
FM038_017990	-	glycinehydroxymethyltransferase	K00600	2.1.2.1	0.302466	no	0.231974	no	1.06731	yes	0.902307	no
FM038_018145	-	isocitratedehydrogenase(NAD+)	K00030	1.1.1.41	-2.02118	yes	-2.08276	yes	0.320106	no	0.15512	no
FM038_018445	serB	phosphoserinephosphatase	K01079	3.1.3.3	-1.07716	yes	1.28998	yes	-0.971975	no	1.29633	yes
FM038_018555	tpiA	triosephosphateisomerase(TIM)	K01803	5.3.1.1	0.313299	no	0.971269	no	0.0788767	no	0.643435	no
FM038_018625	dapB	4-hydroxy-tetrahydrodipicolinatereductase	K00215	1.17.1.8	0.393887	no	1.77565	yes	-1.15324	yes	0.132283	no
FM038_018830	-	ribose-phosphatepyrophosphokinase	K00948	2.7.6.1	0.419368	no	3.05781	yes	-1.52098	yes	1.02134	yes
FM038_019225	-	acetolactatesynthaseI/II/IIIlargesubunit	K01652	2.2.1.6	-0.391512	no	3.71249	yes	-2.84002	yes	1.23491	yes
FM038_019400	-	5-methyltetrahydropteroyltriglutamate--homocysteinemethyltransferase	K00549	2.1.1.14	0.905691	no	-3.27727	yes	2.55309	yes	-1.72224	yes
FM038_020330	metH	5-methyltetrahydrofolate--homocysteinemethyltransferase	K00548	2.1.1.13	0.00543535	no	2.461	yes	-1.13006	yes	1.22933	yes
Alanine, aspartate and glutamate metabolism
Gene id	Gene	Discription	KEGG id	EC number	HPOT vs. NPOT		HPLT vs. NPLT		NPLT vs. NPOT		HPLT vs. HPOT
					Log2FC	Significance	Log2FC	Significance	Log2FC	Significance	Log2FC	Significance
FM038_012520	-	aspartate/tyrosine/aromaticaminotransferase	K00813	2.6.1.1	-0.297792	no	0.0718266	no	0.429784	no	0.699579	no
FM038_005725	nadB	L-aspartateoxidase	K00278	1.4.3.16	-0.094219	no	0.95487	no	-0.635467	no	0.315299	no
FM038_012600	ansA	asparaginase	K01424	3.5.1.1	0.116268	no	-0.0743735	no	0.580095	no	0.296448	no
FM038_010590	-	isoaspartylpeptidase/L-asparaginase	K13051	3.5.1.1; 3.4.19.5	-0.95767	no	-0.238235	no	-0.419807	no	0.202221	no
FM038_014340	asnB	asparaginesynthaseB	K01953	6.3.5.4	0.276193	no	2.72229	yes	-1.77326	yes	0.582539	no
FM038_012740	-	pyridoxalphosphate-dependentaminotransferase	K14260	2.6.1.66 2.6.1.2	1.35052	yes	0.947183	no	0.337698	no	-0.164751	no
FM038_002330	-	alanine--glyoxylateaminotransferasefamilyprotein	K00830	2.6.1.44; 2.6.1.45; 2.6.1.51	-0.566651	no	1.2332	yes	-0.81358	no	0.881804	no
FM038_011540	-	alanine--glyoxylateaminotransferasefamilyprotein	K00830	2.6.1.44; 2.6.1.45; 2.6.1.52	-0.566651	no	1.2332	yes	-0.81358	no	0.881804	no
FM038_011755	ald	alaninedehydrogenase	K00259	1.4.1.1	-0.690048	no	-0.634789	no	0.310447	no	0.267545	no
FM038_011905	aspA	aspartateammonia-lyase	K01744	4.3.1.1	1.06423	yes	0.597199	no	0.638	no	0.070163	no
FM038_023390	-	argininosuccinatesynthase	K01940	6.3.4.5	0.597316	no	-1.94833	yes	1.92339	yes	-0.713777	no
FM038_023385	argH	argininosuccinatelyase	K01755	4.3.2.1	0.0702948	no	-1.2818	yes	1.42786	yes	-0.0194387	no
FM038_012270	-	adenylosuccinatesynthetase	K01939	6.3.4.4	-0.649267	no	4.78561	yes	-5.49691	yes	-1.23459	yes
FM038_021540	-	adenylosuccinatesynthase	K01939	6.3.4.4	-0.649267	no	4.78561	yes	-5.49691	yes	-1.23459	yes
FM038_013915	purB	adenylosuccinatelyase	K01756	4.3.2.2	0.325936	no	2.2635	yes	-2.20236	yes	-0.35771	no
FM038_011630	pyrB	aspartatecarbamoyltransferase	K00609	2.1.3.2	0.103948	no	1.23517	yes	-1.85051	yes	-0.816204	no
FM038_011635	pyrI	aspartatecarbamoyltransferaseregulatorysubunit	K00610		0.828115	no	1.22631	yes	-1.10052	yes	-0.798365	no
FM038_003780	gabT	4-aminobutyrate--2-oxoglutaratetransaminase	K07250	2.6.1.19; 2.6.1.22; 2.6.1.48	-0.203761	no	0.787163	no	0.57696	no	1.47013	yes
FM038_003775	-	NAD-dependentsuccinate-semialdehydedehydrogenase	K00135	1.2.1.16; 1.2.1.79; 1.2.1.20	-0.808835	no	1.01637	yes	0.186904	no	1.91438	yes
FM038_005645	gltB	glutamatesynthaselargesubunit	K00265	1.4.1.13	1.54074	yes	0.606694	no	0.422935	no	-0.604332	no
FM038_005640	-	FAD-dependentoxidoreductase	K00266	1.4.1.13	0.353598	no	-0.0663684	no	-0.265323	no	-0.780313	no
FM038_013730	-	NAD-glutamatedehydrogenase	K15371	1.4.1.2	0.234959	no	-1.19093	yes	0.855105	no	-0.663752	no
FM038_020995	putA	bifunctionalprolinedehydrogenase/L-glutamategamma-semialdehydedehydrogenasePutA	K13821	1.5.5.2; 1.2.1.88	-1.74735	yes	-2.1124	yes	0.490337	no	0.0290807	no
FM038_005325	-	glutaminesynthetasefamilyprotein	K01915	6.3.1.2	-1.47355	yes	2.76786	yes	1.54494	yes	2.37842	yes
FM038_010480	-	glutaminesynthetase	K01915	6.3.1.2	-1.47355	yes	2.76786	yes	1.54494	yes	2.37842	yes
FM038_023770	glnA	glutamate--ammonialigase	K01915	6.3.1.2	-1.47355	yes	2.76786	yes	1.54494	yes	2.37842	yes
FM038_018615	carB	carbamoyl-phosphatesynthaselargesubunit	K01955	6.3.5.5	0.203549	no	2.686	yes	-2.5333	yes	-0.148915	no
FM038_018620	carA	glutamine-hydrolyzingcarbamoyl-phosphatesynthasesmallsubunit	K01956	6.3.5.5	1.00153	yes	2.77168	yes	-1.74717	yes	-0.0742465	no
FM038_006345	glsB	glutaminaseB	K01425	3.5.1.2	0.241497	no	-0.149565	no	-0.381998	no	-0.871738	no
FM038_025040	glmS	glutamine--fructose-6-phosphatetransaminase(isomerizing)	K00820	2.6.1.16	-0.738627	no	1.77425	yes	0.140411	no	2.55395	yes
FM038_008395	purF	amidophosphoribosyltransferase	K00764	2.4.2.14	1.11268	yes	1.11703	yes	-0.0165527	no	-0.106852	no
Arginine biosynthesis
Gene id	Gene	Discription	KEGG id	EC number	HPOT vs. NPOT		HPLT vs. NPLT		NPLT vs. NPOT		HPLT vs. HPOT
					Log2FC	Significance	Log2FC	Significance	Log2FC	Significance	Log2FC	Significance
FM038_023395	-	ornithinecarbamoyltransferase	K00611	2.1.3.3	1.24279	yes	-1.7556	yes	2.24151	yes	-0.8489	no
FM038_023390	-	argininosuccinatesynthase	K01940	6.3.4.5	0.597316	no	-1.94833	yes	1.92339	yes	-0.713777	no
FM038_023385	argH	argininosuccinatelyase	K01755	4.3.2.1	0.0702948	no	-1.2818	yes	1.42786	yes	-0.0194387	no
FM038_020080	ureC	ureasesubunitalpha	K01428	3.5.1.5	1.85061	yes	3.09168	yes	-1.54472	yes	-0.403188	no
FM038_020075	-	ureasesubunitbeta	K01429	3.5.1.5	2.43977	yes	3.58841	yes	-1.61881	no	-0.579199	no
FM038_020070	ureA	ureasesubunitgamma	K01430	3.5.1.5	1.51527	yes	3.6505	yes	-2.33134	yes	-0.28463	no
FM038_006345	glsB	glutaminaseB	K01425	3.5.1.2	0.241497	no	-0.149565	no	-0.381998	no	-0.871738	no
FM038_005325	-	glutaminesynthetasefamilyprotein	K01915	6.3.1.2	-1.47355	yes	2.76786	yes	1.54494	yes	2.37842	yes
FM038_010480	-	glutaminesynthetase	K01915	6.3.1.2	-1.47355	yes	2.76786	yes	1.54494	yes	2.37842	yes
FM038_023770	glnA	glutamate--ammonialigase	K01915	6.3.1.2	-1.47355	yes	2.76786	yes	1.54494	yes	2.37842	yes
FM038_018615	carB	carbamoyl-phosphatesynthaselargesubunit	K01955	6.3.5.5	0.203549	no	2.686	yes	-2.5333	yes	-0.148915	no
FM038_018620	carA	glutamine-hydrolyzingcarbamoyl-phosphatesynthasesmallsubunit	K01956	6.3.5.5	1.00153	yes	2.77168	yes	-1.74717	yes	-0.0742465	no
FM038_011325	arcC	carbamatekinase	K00926	2.7.2.2	3.9257	yes	1.66549	yes	0.0787175	no	-2.28021	yes
FM038_013730	-	NAD-glutamatedehydrogenase	K15371	1.4.1.2	0.234959	no	-1.19093	yes	0.855105	no	-0.663752	no
FM038_012520	-	aspartate/tyrosine/aromaticaminotransferase	K00813	2.6.1.1	-0.297792	no	0.0718266	no	0.429784	no	0.699579	no
FM038_012740	-	pyridoxalphosphate-dependentaminotransferase	K14260	2.6.1.66; 2.6.1.2	1.35052	yes	0.947183	no	0.337698	no	-0.164751	no
FM038_001690	argA	amino-acidN-acetyltransferase	K14682	2.3.1.1	-1.92423	yes	-2.18653	yes	0.170909	no	-0.194672	no
FM038_023400	argB	acetylglutamatekinase	K00930	2.7.2.8	1.04756	yes	-1.76465	yes	1.2698	yes	-1.6353	yes
FM038_023405	argC	N-acetyl-gamma-glutamyl-phosphatereductase	K00145	1.2.1.38	0.082249	no	-1.36795	yes	0.644352	no	-0.901659	no
FM038_021205	-	aspartateaminotransferasefamilyprotein	K00821	2.6.1.11; 2.6.1.17	-1.29771	yes	0.046499	no	-0.129115	no	1.11472	yes
FM038_023410	argE	acetylornithinedeacetylase	K01438	3.5.1.16	-0.181955	no	-0.460955	no	0.48686	no	0.109799	no
Glycine, serine and threonine metabolism
Gene id	Gene	Discription	KEGG id	EC number	HPOT vs. NPOT		HPLT vs. NPLT		NPLT vs. NPOT		HPLT vs. HPOT
					Log2FC	Significance	Log2FC	Significance	Log2FC	Significance	Log2FC	Significance
FM038_004050	lysC	lysine-sensitiveaspartokinase3	K00928	2.7.2.4	0.436849	no	-0.399016	no	0.832036	no	-0.100985	no
FM038_006060	thrA	bifunctionalaspartatekinase/homoserinedehydrogenaseI	K12524	2.7.2.4 1.1.1.3	-1.06314	yes	2.04719	yes	-0.55622	no	2.4611	yes
FM038_003030	-	bifunctionalaspartatekinase/homoserinedehydrogenaseII	K12525	2.7.2.4 1.1.1.3	-0.205317	no	1.39326	yes	-1.21772	yes	0.286852	no
FM038_008365	-	aspartate-semialdehydedehydrogenase	K00133	1.2.1.11	-0.169563	no	1.72234	yes	-1.32344	yes	0.473132	no
FM038_006065	thrB	homoserinekinase	K00872	2.7.1.39	-0.358874	no	1.60741	yes	-0.102972	no	1.76869	yes
FM038_006070	thrC	threoninesynthase	K01733	4.2.3.1	-0.157923	no	1.36325	yes	0.0871065	no	1.51404	yes
FM038_006475	ltaE	low-specificityL-threoninealdolase	K01620	4.1.2.48	0.412369	no	1.70293	yes	-1.12839	yes	0.0678095	no
FM038_017990	-	serinehydroxymethyltransferase	K00600	2.1.2.1	0.302466	no	0.231974	no	1.06731	yes	0.902307	no
FM038_002330	-	alanine--glyoxylateaminotransferasefamilyprotein	K00830	2.6.1.44; 2.6.1.45; 2.6.1.51	-0.566651	no	1.2332	yes	-0.81358	no	0.881804	no
FM038_011540	-	alanine--glyoxylateaminotransferasefamilyprotein	K00830	2.6.1.44; 2.6.1.45; 2.6.1.52	-0.566651	no	1.2332	yes	-0.81358	no	0.881804	no
FM038_004880	-	D-2-hydroxyaciddehydrogenase	K00018	1.1.1.29	0.26352	no	-0.979851	no	0.343382	no	-0.996184	no
FM038_007380	-	glyceratekinase	K00865	2.7.1.165	-0.802523	no	0.513638	no	-1.20376	yes	0.0131107	no
FM038_024935	gpmM	2,3-bisphosphoglycerate-independentphosphoglyceratemutase	K15633	5.4.2.12	0.229006	no	-0.518475	no	1.16949	yes	0.327226	no
FM038_003665	serA	phosphoglyceratedehydrogenase	K00058	1.1.1.95; 1.1.1.399	-2.42717	no	2.73867	yes	-1.03613	yes	1.41509	yes
FM038_012525	serC	3-phosphoserine/phosphohydroxythreoninetransaminase	K00831	2.6.1.52	-0.315961	no	0.623591	no	-0.405688	no	0.433702	no
FM038_018445	serB	phosphoserinephosphataseSerB	K01079	3.1.3.3	-1.07716	yes	1.28998	yes	-0.971975	no	1.29633	yes
FM038_000545	-	glycineC-acetyltransferase	K00639	2.3.1.29	0.172722	no	0.734138	no	0.410069	no	0.87724	no
FM038_000540	tdh	L-threonine3-dehydrogenase	K00060	1.1.1.103	0.165811	no	0.647255	no	0.123052	no	0.50886	no
FM038_019860	gcvP	aminomethyl-transferringglycinedehydrogenase	K00281	1.4.4.2	0.44609	no	1.46777	yes	-0.444153	no	0.481462	no
FM038_019870	gcvT	glycinecleavagesystemaminomethyltransferaseGcvT	K00605	2.1.2.10	0.430734	no	2.01811	yes	-0.609703	no	0.878172	no
FM038_001965	lpdA	dihydrolipoyldehydrogenase	K00382	1.8.1.4	-1.03829	yes	-0.717026	no	0.548767	no	0.769865	no
FM038_019865	gcvH	glycinecleavagesystemproteinGcvH	K02437	-	-0.552797	no	1.71386	yes	-1.44045	yes	0.728018	no
FM038_012450	pssA	CDP-diacylglycerol--serineO-phosphatidyltransferase	K00998	2.7.8.8	-8.12002e-05	no	0.120869	no	-0.0152416	no	0.010282	no
FM038_019070	pssA	CDP-diacylglycerol--serineO-phosphatidyltransferase	K17103	2.7.8.8	-1.42294	yes	1.83144	yes	-2.51688	yes	0.644105	no
FM038_005625	betA	cholinedehydrogenase	K00108	1.1.99.1	-1.38269	yes	0.319602	no	-1.27946	yes	0.32054	no
FM038_005630	betB	betaine-aldehydedehydrogenase	K00130	1.2.1.8	-1.01521	yes	0.668651	no	-1.63541	yes	-0.0523106	no
FM038_004335	-	L-serineammonia-lyase	K01752	4.3.1.17	0.556026	no	0.797403	no	0.430757	no	0.454298	no
FM038_009050	-	L-serineammonia-lyase	K01752	4.3.1.17	0.556026	no	0.797403	no	0.430757	no	0.454298	no
FM038_002325	ilvA	threonineammonia-lyase,biosynthetic	K01754	4.3.1.19	-0.228689	no	1.0543	yes	-0.735243	no	0.451244	no
FM038_008860	trpA	tryptophansynthasesubunitalpha	K01695	4.2.1.20	-0.559382	no	0.564723	no	-0.277164	no	0.747474	no
FM038_008865	trpB	tryptophansynthasesubunitbeta	K01696	4.2.1.20	-0.398305	no	1.20723	yes	-0.420564	no	1.08115	yes
FM038_017400	trpB	tryptophansynthasesubunitbeta	K01696	4.2.1.20	-0.398305	no	1.20723	yes	-0.420564	no	1.08115	yes
Glutathione metabolism
Gene id	Gene	Discription	KEGG id	EC number	HPOT vs. NPOT		HPLT vs. NPLT		NPLT vs. NPOT		HPLT vs. HPOT
					Log2FC	Significance	Log2FC	Significance	Log2FC	Significance	Log2FC	Significance
FM038_009775	ggt	gamma-glutamyltransferase	K00681	2.3.2.2; 3.4.19.13	-1.16945	yes	-0.945099	no	0.784646	no	0.913227	no
FM038_000030	pxpA	5-oxoprolinasesubunitPxpA	K07160	3.5.2.9	0.0559665	no	-0.684117	no	0.886268	no	0.0485183	no
FM038_017725	gshA	glutamate--cysteineligase	K01919	6.3.2.2	1.62856	yes	2.5469	yes	-1.48545	yes	-0.657981	no
FM038_003510	gshB	glutathionesynthase	K01920	6.3.2.3	-0.190609	no	1.51232	yes	-1.25677	yes	0.636225	no
FM038_007870	gshB	glutathionesynthase	K01920	6.3.2.3	-0.190609	no	1.51232	yes	-1.25677	yes	0.636225	no
FM038_005130	pepA	leucylaminopeptidase	K01255	3.4.11.1	-2.11431	yes	2.06403	yes	-1.57496	yes	1.49625	yes
FM038_005910	-	leucylaminopeptidasefamilyprotein	K01255	3.4.11.1	-2.11431	yes	2.06403	yes	-1.57496	yes	1.49625	yes
FM038_006985	-	leucylaminopeptidasefamilyprotein	K01255	3.4.11.1	-2.11431	yes	2.06403	yes	-1.57496	yes	1.49625	yes
FM038_019325	-	leucylaminopeptidase	K01255	3.4.11.1	-2.11431	yes	2.06403	yes	-1.57496	yes	1.49625	yes
FM038_003900	pepB	aminopeptidasePepB	K07751	3.4.11.23	-1.1176	yes	-0.478549	no	1.0246	yes	1.56511	yes
FM038_004600	pepN	aminopeptidaseN	K01256	3.4.11.2	0.201377	no	-0.387714	no	1.55456	yes	1.14894	yes
FM038_013760	pepN	aminopeptidaseN	K01256	3.4.11.2	0.201377	no	-0.387714	no	1.55456	yes	1.14894	yes
FM038_005905	-	aminoacyl-histidinedipeptidase	K01270	3.4.13.-	-0.378178	no	-1.07163	yes	2.12784	yes	1.33287	yes
FM038_000775	-	glutathioneS-transferasefamilyprotein	K00799	2.5.1.18	-0.520266	no	-1.20672	yes	0.684858	no	-0.470973	no
FM038_002275	-	glutathioneS-transferase	K00799	2.5.1.18	-0.520266	no	-1.20672	yes	0.684858	no	-0.470973	no
FM038_004745	-	glutathioneS-transferaseN-terminaldomain-containingprotein	K00799	2.5.1.18	-0.520266	no	-1.20672	yes	0.684858	no	-0.470973	no
FM038_019155	-	glutathioneS-transferasefamilyprotein	K00799	2.5.1.18	-0.520266	no	-1.20672	yes	0.684858	no	-0.470973	no
FM038_019635	-	glutathioneS-transferasefamilyprotein	K00799	2.5.1.18	-0.520266	no	-1.20672	yes	0.684858	no	-0.470973	no
FM038_006830	-	glutathioneS-transferase	K00799	2.5.1.18	-0.520266	no	-1.20672	yes	0.684858	no	-0.470973	no
FM038_000750	gorA	glutathione-disulfidereductase	K00383	1.8.1.7	-0.41428	no	1.04375	yes	-0.533955	no	0.82578	no
FM038_013890	-	NADP-dependentisocitratedehydrogenase	K00031	1.1.1.42	-0.589283	no	-0.234736	no	-0.832531	no	-0.576562	no
FM038_006815	gndA	NADP-dependentphosphogluconatedehydrogenase	K00033	1.1.1.44; 1.1.1.343	0.208674	no	0.0723528	no	-0.0187665	no	-0.255329	no
FM038_011255	zwf	glucose-6-phosphatedehydrogenase	K00036	1.1.1.44; 1.1.1.344	1.1917	yes	-0.366076	no	1.20438	yes	-0.454508	no
FM038_006595	-	glutathioneperoxidase	K00432	1.11.1.9	0.919961	no	0.206967	no	0.977643	no	0.168878	no
FM038_020945	-	polyamineaminopropyltransferase	K00797	2.5.1.16	0.697573	no	0.132663	no	-0.17035	no	-0.835716	no
Phenylalanine metabolism
Gene id	Gene	Discription	KEGG id	EC number	HPOT vs. NPOT		HPLT vs. NPLT		NPLT vs. NPOT		HPLT vs. HPOT
					Log2FC	Significance	Log2FC	Significance	Log2FC	Significance	Log2FC	Significance
FM038_015250	phhA	phenylalanine4-monooxygenase	K00500	1.14.16.1	0.25474	no	-1.66731	yes	1.22127	yes	-0.799368	no
FM038_016040	-	hypotheticalprotein	K01912	6.2.1.30	0.960812	no	-0.643266	no	0.544382	no	-1.15752	yes
FM038_012520	-	aspartate/tyrosine/aromaticaminotransferase	K00813	2.6.1.1	-0.297792	no	0.0718266	no	0.429784	no	0.699579	no
FM038_010385	hisC	histidinol-phosphatetransaminase	K00817	2.6.1.9	0.43561	no	0.557524	no	0.262472	no	0.288183	no
FM038_012090	-	aspartate/tyrosine/aromaticaminotransferase	K00832	2.6.1.57	-0.393858	no	0.97274	no	0.0731405	no	1.34453	yes
FM038_004970	-	GNATfamilyN-acetyltransferase	K03825	2.3.1.53; 2.3.1.-	-0.0390153	no	0.0677564	no	-0.21362	no	-0.207748	no
FM038_009790	hppD	4-hydroxyphenylpyruvatedioxygenase	K00457	1.13.11.27	0.968809	no	-1.89661	yes	0.352822	no	-2.60972	yes
FM038_019350	-	FAD-dependentoxidoreductase	K00285	1.4.5.1	-1.02897	yes	-0.0324405	no	1.30346	yes	2.20994	yes
FM038_016480	-	fumarylacetoacetatehydrolasefamilyprotein	K02554	4.2.1.80	-1.07972	no	-1.60186	no	0.433222	no	-0.198911	no
FM038_016470	dmpG	4-hydroxy-2-oxovaleratealdolase	K01666	4.1.3.39	-0.602412	no	-1.51044	yes	0.887887	no	-0.118844	no
FM038_016475	-	acetaldehydedehydrogenase(acetylating)	K04073	1.2.1.10	-0.165948	no	-1.12185	no	0.601559	no	-0.450652	no
Phenylalanine, tyrosine and tryptophan biosynthesis
Gene id	Gene	Discription	KEGG id	EC number	HPOT vs. NPOT		HPLT vs. NPLT		NPLT vs. NPOT		HPLT vs. HPOT
					Log2FC	Significance	Log2FC	Significance	Log2FC	Significance	Log2FC	Significance
FM038_004700	aroG	3-deoxy-7-phosphoheptulonatesynthaseAroG	K01626	2.5.1.54	-2.60711	yes	2.31931	yes	-1.92013	yes	2.24973	yes
FM038_006000	-	3-deoxy-7-phosphoheptulonatesynthase	K01626	2.5.1.54	-2.60711	yes	2.31931	yes	-1.92013	yes	2.24973	yes
FM038_013970	-	3-deoxy-7-phosphoheptulonatesynthase	K01626	2.5.1.54	-2.60711	yes	2.31931	yes	-1.92013	yes	2.24973	yes
FM038_023345	aroB	3-dehydroquinatesynthase	K01735	4.2.3.4	0.44884	no	1.16852	yes	-0.636698	no	-0.0142029	no
FM038_002745	aroQ	typeII3-dehydroquinatedehydratase	K03786	4.2.1.10	1.13374	yes	1.89907	yes	-0.11138	no	0.55218	no
FM038_000215	aroE	shikimatedehydrogenase	K00014	1.1.1.25	-0.484185	no	0.212361	no	0.204716	no	0.801012	no
FM038_023350	aroK	shikimatekinaseAroK	K00891	2.7.1.71	0.975218	no	1.92207	yes	-0.626676	no	0.225577	no
FM038_012515	aroA	3-phosphoshikimate1-carboxyvinyltransferase	K00800	2.5.1.19	0.867381	no	1.16768	yes	-0.290103	no	-0.0907015	no
FM038_008285	aroC	chorismatesynthase	K01736	4.2.3.5	0.307482	no	0.281931	no	0.583325	no	0.456191	no
FM038_008885	-	anthranilatesynthasecomponent1	K01657	4.1.3.27	0.714682	no	1.93967	yes	0.373465	no	1.49658	yes
FM038_008880	-	aminodeoxychorismate/anthranilatesynthasecomponentII	K01658	4.1.3.27	0.370204	no	1.76989	yes	-0.136159	no	1.16075	yes
FM038_008875	trpD	anthranilatephosphoribosyltransferase	K00766	2.4.2.18	0.0228005	no	1.48423	yes	-0.33033	no	1.02887	yes
FM038_008870	trpCF	bifunctionalindole-3-glycerol-phosphatesynthaseTrpC/phosphoribosylanthranilateisomeraseTrpF	K13498	4.1.1.48; 5.3.1.24	0.553668	no	1.91435	yes	-0.48343	no	0.772799	no
FM038_008860	trpA	tryptophansynthasesubunitalpha	K01695	4.2.1.20	-0.559382	no	0.564723	no	-0.277164	no	0.747474	no
FM038_008865	trpB	tryptophansynthasesubunitbeta	K01696	4.2.1.20	-0.398305	no	1.20723	yes	-0.420564	no	1.08115	yes
FM038_017400	trpB	tryptophansynthasesubunitbeta	K01696	4.2.1.20	-0.398305	no	1.20723	yes	-0.420564	no	1.08115	yes
FM038_006005	tyrA	bifunctionalchorismatemutase/prephenatedehydrogenase	K14187	5.4.99.5; 1.3.1.12	-1.02225	yes	1.50068	yes	-1.22012	yes	1.20412	yes
FM038_006025	-	chorismatemutase	K14170	5.4.99.5; 4.2.1.51	1.21496	yes	1.48053	yes	0.199942	no	0.371754	no
FM038_012520	-	aspartate/tyrosine/aromaticaminotransferase	K00813	2.6.1.1	-0.297792	no	0.0718266	no	0.429784	no	0.699579	no
FM038_010385	hisC	histidinol-phosphatetransaminase	K00817	2.6.1.9	0.43561	no	0.557524	no	0.262472	no	0.288183	no
FM038_012090	-	aspartate/tyrosine/aromaticaminotransferase	K00832	2.6.1.57	-0.393858	no	0.97274	no	0.0731405	no	1.34453	yes
FM038_015250	phhA	phenylalanine4-monooxygenase	K00500	1.14.16.1	0.25474	no	-1.66731	yes	1.22127	yes	-0.799368	no
Histidine metabolism
Gene id	Gene	Discription	KEGG id	EC number	HPOT vs. NPOT		HPLT vs. NPLT		NPLT vs. NPOT		HPLT vs. HPOT
					Log2FC	Significance	Log2FC	Significance	Log2FC	Significance	Log2FC	Significance
FM038_010395	hisG	ATPphosphoribosyltransferase	K00765	2.4.2.17	-0.572723	no	1.60364	yes	-0.405909	no	1.67584	yes
FM038_010360	-	bifunctionalphosphoribosyl-AMPcyclohydrolase/phosphoribosyl-ATPdiphosphataseHisIE	K11755	3.5.4.19; 3.6.1.31	-0.880377	no	1.51102	yes	-0.702835	no	1.5895	yes
FM038_010370	hisA	1-(5-phosphoribosyl)-5-(5-phosphoribosylamino)methylideneamino]imidazole-4-carboxamide isomerase	K01814	-	-0.427553	no	0.775092	no	0.0390867	no	1.14683	yes
FM038_010375	hisH	imidazoleglycerolphosphatesynthasesubunitHisH	K02501	4.3.2.10	0.261638	no	0.729175	no	0.423563	no	0.790764	no
FM038_010365	hisF	imidazoleglycerolphosphatesynthasesubunitHisF	K02500	4.3.2.10	-0.44861	no	1.06594	yes	-0.227077	no	1.18989	yes
FM038_010380	hisB	bifunctionalhistidinol-phosphatase/imidazoleglycerol-phosphatedehydrataseHisB	K01089	4.2.1.19; 3.1.3.15	-0.154289	no	1.00533	yes	-0.138564	no	0.924233	no
FM038_010385	hisC	histidinol-phosphatetransaminase	K00817	2.6.1.9	0.43561	no	0.557524	no	0.262472	no	0.288183	no
FM038_010390	hisD	histidinoldehydrogenase	K00013	1.1.1.23	-0.105505	no	0.516851	no	-0.140762	no	0.384663	no
FM038_008450	-	aromaticaminoacidlyase	K01745	4.3.1.3	-0.905651	no	0.933927	no	-0.717009	no	1.25933	yes
FM038_023655	-	aromaticaminoacidammonia-lyase	K01745	4.3.1.3	-0.905651	no	0.933927	no	-0.717009	no	1.25933	yes
FM038_024770	hutH	histidineammonia-lyase	K01745	4.3.1.3	-0.905651	no	0.933927	no	-0.717009	no	1.25933	yes
FM038_024775	-	urocanatehydratase	K01712	4.2.1.49	-0.679431	no	-0.394218	no	-0.237839	no	-0.053798	no
FM038_024785	hutI	imidazolonepropionase	K01468	3.5.2.7	-1.31015	yes	0.306899	no	-2.0165	yes	-0.494965	no
FM038_021900	-	flavocytochromec	K17363	1.3.99.33	-3.67569	yes	1.44857	yes	-0.971929	no	4.05599	yes
Valine, leucine and isoleucine biosynthesis
Gene id	Gene	Discription	KEGG id	EC number	HPOT vs. NPOT		HPLT vs. NPLT		NPLT vs. NPOT		HPLT vs. HPOT
					Log2FC	Significance	Log2FC	Significance	Log2FC	Significance	Log2FC	Significance
FM038_002325	ilvA	threonineammonia-lyase,biosynthetic	K01754	4.3.1.19	-0.228689	no	1.0543	yes	-0.735243	no	0.451244	no
FM038_001725	leuC	3-isopropylmalatedehydrataselargesubunit	K01703	4.2.1.33; 4.2.1.35	-0.227988	no	0.488088	no	0.372949	no	0.990872	no
FM038_001730	leuD	3-isopropylmalatedehydratasesmallsubunit	K01704	4.2.1.33; 4.2.1.35	-0.100194	no	0.758429	no	0.243456	no	1.0064	yes
FM038_001720	leuB	3-isopropylmalatedehydrogenase	K00052	1.1.1.85	-0.17063	no	1.01811	yes	-0.0862117	no	1.00408	yes
FM038_002305	ilvG	acetolactatesynthase2catalyticsubunit	K01652	2.2.1.6	-0.391512	no	3.71249	yes	-2.84002	yes	1.23491	yes
FM038_009905	-	acetolactatesynthase3largesubunit	K01652	2.2.1.6	-0.391512	no	3.71249	yes	-2.84002	yes	1.23491	yes
FM038_019225	-	thiaminepyrophosphate-bindingprotein	K01652	2.2.1.6	-0.391512	no	3.71249	yes	-2.84002	yes	1.23491	yes
FM038_009900	ilvN	acetolactatesynthasesmallsubunit	K01653	2.2.1.6	-0.422023	no	-1.38761	yes	1.7365	yes	0.675561	no
FM038_002310	ilvM	acetolactatesynthase2smallsubunit	K11258	2.2.1.6	0.0234756	no	2.85207	yes	-2.49129	yes	0.238907	no
FM038_002295	ilvC	ketol-acidreductoisomerase	K00053	1.1.1.86	1.00703	yes	0.0704353	no	0.324882	no	-0.70746	no
FM038_002320	ilvD	dihydroxy-aciddehydratase	K01687	4.2.1.9	-0.462136	no	1.43447	yes	-1.22261	yes	0.577048	no
FM038_002315	-	branched-chainaminoacidtransaminase	K00826	2.6.1.42	-0.27344	no	2.75912	yes	-2.41831	yes	0.585022	no
FM038_022905	-	branched-chainaminoacidaminotransferase	K00826	2.6.1.42	-0.27344	no	2.75912	yes	-2.41831	yes	0.585022	no
FM038_013930	-	Glu/Leu/Phe/Valdehydrogenase	K00263	1.4.1.9	-0.620902	no	-1.15531	yes	1.13362	yes	0.498303	no
FM038_007960	-	valine--pyruvatetransaminase	K00835	2.6.1.66	0.900814	no	0.888001	no	0.875836	no	0.766353	no
FM038_012740	-	pyridoxalphosphate-dependentaminotransferase	K14260	2.6.1.66; 2.6.1.2	1.35052	yes	0.947183	no	0.337698	no	-0.164751	no
FM038_001715	leuA	2-isopropylmalatesynthase	K01649	2.3.3.13	0.0776725	no	1.31454	yes	0.064407	no	1.20273	yes
Valine, leucine and isoleucine degradation
Gene id	Gene	Discription	KEGG id	EC number	HPOT vs. NPOT		HPLT vs. NPLT		NPLT vs. NPOT		HPLT vs. HPOT
					Log2FC	Significance	Log2FC	Significance	Log2FC	Significance	Log2FC	Significance
FM038_002315	-	branched-chainaminoacidtransaminase	K00826	2.6.1.42	-0.27344	no	2.75912	yes	-2.41831	yes	0.585022	no
FM038_022905	-	branched-chainaminoacidaminotransferase	K00826	2.6.1.42	-0.27344	no	2.75912	yes	-2.41831	yes	0.585022	no
FM038_013930	-	Glu/Leu/Phe/Valdehydrogenase	K00263	1.4.1.9	-0.620902	no	-1.15531	yes	1.13362	yes	0.498303	no
FM038_012685	-	thiaminepyrophosphate-dependentdehydrogenaseE1componentsubunitalpha	K00166	1.2.4.4	-0.830235	no	-0.225179	no	-0.283674	no	0.220461	no
FM038_012680	-	alpha-ketoaciddehydrogenasesubunitbeta	K00167	1.2.4.4	-1.09835	yes	-0.519686	no	-0.142409	no	0.33622	no
FM038_004945	-	MFStransporter	K11381	1.2.4.4	-1.86471	yes	-4.60723	yes	1.60498	yes	-1.24216	yes
FM038_012675	-	dihydrolipoyllysine-residueacetyltransferase	K09699	2.3.1.168	-0.743665	no	-1.20133	yes	0.530218	no	-0.0276816	no
FM038_001965	lpdA	dihydrolipoyldehydrogenase	K00382	1.8.1.4	-1.03829	yes	-0.717026	no	0.548767	no	0.769865	no
FM038_018280	-	acyl-CoAdehydrogenase	K00249	1.3.8.7	0.627823	no	1.78187	yes	-0.196171	no	0.858254	no
FM038_016645	-	isovaleryl-CoAdehydrogenase	K00253	1.3.8.4	-1.26452	yes	1.03977	yes	-1.11859	yes	1.08851	yes
FM038_000095	fadB	fattyacidoxidationcomplexsubunitalphaFadB	K01825	1.1.1.35; 4.2.1.17; 5.1.2.3; 5.3.3.8	0.128825	no	2.0441	yes	-1.31349	yes	0.505503	no
FM038_008240	fadJ	fattyacidoxidationcomplexsubunitalphaFadJ	K01782	1.1.1.35; 4.2.1.17; 5.1.2.3	-0.860433	no	0.950584	no	-0.743984	no	0.96892	no
FM038_000090	fadA	acetyl-CoAC-acyltransferaseFadA	K00632	2.3.1.16	-0.441951	no	1.843	yes	-1.61145	yes	0.89509	no
FM038_008235	fadI	acetyl-CoAC-acyltransferaseFadI	K00632	2.3.1.16	-0.441951	no	1.843	yes	-1.61145	yes	0.89509	no
FM038_006940	mmsB	3-hydroxyisobutyratedehydrogenase	K00020	1.1.1.31	-0.649086	no	-1.37293	yes	0.310928	no	-0.51088	no
FM038_005285	-	CoA-acylatingmethylmalonate-semialdehydedehydrogenase	K00140	1.2.1.18; 1.2.1.27	-2.14935	yes	4.51488	yes	-0.835516	no	2.41062	yes
FM038_006920	-	CoA-acylatingmethylmalonate-semialdehydedehydrogenase	K00140	1.2.1.18; 1.2.1.27	-2.14935	yes	4.51488	yes	-0.835516	no	2.41062	yes
