# Supplementary material for: Metabolic adaptations of Shewanella eurypsychrophilus YLB-09 for survival in the high-pressure environment of the deep sea
Source: Front Microbiol. 2024 Oct 17;15:1467153. doi: 10.3389/fmicb.2024.1467153 (PMC11527400; doi:10.3389/fmicb.2024.1467153)
Supplement: Supplementary file 1 [file Data_Sheet_1.zip › Data Sheet 1-20241014/Supplementary Table S6-241014.XLSX]

## Sheet: Sheet1
Fatty acid biosynthesis
Gene id	Gene	Discription	KEGG id	EC number	HPOT vs. NPOT		HPLT vs. NPLT		NPLT vs. NPOT		HPLT vs. HPOT
					Log2FC	Significance	Log2FC	Significance	Log2FC	Significance	Log2FC	Significance
FM038_002740	accB	acetyl-CoAcarboxylasebiotincarboxylcarrierprotein	K02160	-	-0.299531	no	1.45555	yes	-1.28501	yes	0.36599	no
FM038_002735	accC	acetyl-CoAcarboxylasebiotincarboxylasesubunit	K01961	6.4.1.2 6.3.4.14	0.290413	no	-0.877504	no	0.577476	no	-0.686503	no
FM038_010135	fabD	ACPS-malonyltransferase	K00645	2.3.1.39	-0.86094	no	-0.138295	no	-0.759119	no	-0.133618	no
FM038_010130	-	ketoacyl-ACPsynthaseIII	K00648	2.3.1.180	-0.331827	no	2.71429	yes	-2.88029	yes	0.886989	no
FM038_25760	-	ketoacyl-ACPsynthaseIII	K00648	2.3.1.180	-0.331827	no	2.71429	yes	-2.88029	yes	0.886989	no
FM038_008320	fabB	beta-ketoacyl-ACPsynthaseI	K00647	2.3.1.41	-1.26242	yes	-1.12677	yes	1.02864	yes	1.06119	yes
FM038_023685	-	beta-ketoacyl-acyl-carrier-protein] synthase family protein	K00647	-	-1.26242	yes	-1.12677	yes	1.02864	yes	1.06119	yes
FM038_010150	fabF	beta-ketoacyl-ACPsynthaseII	K09458	2.3.1.179	-0.540292	no	-0.921208	no	0.630482	no	-0.600696	no
FM038_023705	-	beta-ketoacyl-ACPsynthase	K09458	2.3.1.179	-0.540292	no	-0.921208	no	0.630482	no	-0.600696	no
FM038_006945	-	SDRfamilyoxidoreductase	K00059	1.1.1.100	0.857333	no	-0.690202	no	0.640584	no	-0.606134	no
FM038_010140	fabG	3-oxoacyl-ACPreductaseFabG	K00059	1.1.1.100	0.857333	no	-0.690202	no	0.640584	no	-0.606134	no
FM038_023695	-	3-ketoacyl-ACPreductaseFabG2	K00059	1.1.1.100	0.857333	no	-0.690202	no	0.640584	no	-0.606134	no
FM038_013665	fabA	bifunctional3-hydroxydecanoyl-ACPdehydratase/trans-2-decenoyl-ACPisomerase	K01716	4.2.1.59 5.3.3.14	-0.0356127	no	-0.912934	no	1.37411	yes	0.399045	no
FM038_016815	fabZ	3-hydroxyacyl-ACPdehydrataseFabZ	K02372	4.2.1.59	0.563301	no	1.0632	yes	-0.41175	no	-0.00931353	no
FM038_007660	-	trans-2-enoyl-CoAreductasefamilyprotein	K00209	1.3.1.9 1.3.1.44	-0.291652	no	-1.13213	yes	1.06085	yes	0.125528	no
FM038_008635	-	AMP-bindingprotein	K01897	6.2.1.3	1.00253	yes	2.05087	yes	-0.900176	no	0.882916	no
FM038_010525	fadD	long-chain-fatty-acid--CoAligaseFadD	K01897	6.2.1.3	1.00253	yes	2.05087	yes	-0.900176	no	0.882916	no
FM038_010715	-	AMP-bindingprotein	K01897	6.2.1.3	1.00253	yes	2.05087	yes	-0.900176	no	0.882916	no
FM038_020000	-	AMP-bindingprotein	K01897	6.2.1.3	1.00253	yes	2.05087	yes	-0.900176	no	0.882916	no
FM038_024845	-	long-chainfattyacid--CoAligase	K01897	6.2.1.3	1.00253	yes	2.05087	yes	-0.900176	no	0.882916	no
FM038_023580	-	AMP-bindingprotein	K01897	6.2.1.3	1.00253	yes	2.05087	yes	-0.900176	no	0.882916	no
Fatty acid degradation
Gene id	Gene	Discription	KEGG id	EC number	HPOT vs. NPOT		HPLT vs. NPLT		NPLT vs. NPOT		HPLT vs. HPOT
					Log2FC	Significance	Log2FC	Significance	Log2FC	Significance	Log2FC	Significance
FM038_006915	-	acetyl-CoAC-acyltransferase	K00626	2.3.1.9	-1.8705	yes	-0.587722	no	-0.441024	no	0.745245	no
FM038_000090	fadA	acetyl-CoAC-acyltransferaseFadA	K00632	2.3.1.16	-0.441951	no	1.843	yes	-1.61145	yes	0.89509	no
FM038_008235	fadI	acetyl-CoAC-acyltransferaseFadI	K00632	2.3.1.16	-0.441951	no	1.843	yes	-1.61145	yes	0.89509	no
FM038_000095	fadB	fattyacidoxidationcomplexsubunitalphaFadB	K01825	1.1.1.35 4.2.1.17 5.1.2.3 5.3.3.8	0.128825	no	2.0441	yes	-1.31349	yes	0.505503	no
FM038_008240	fadJ	fattyacidoxidationcomplexsubunitalphaFadJ	K01782	1.1.1.35 4.2.1.17 5.1.2.3	-0.860433	no	0.950584	no	-0.743984	no	0.96892	no
FM038_018280	-	acyl-CoAdehydrogenase	K00249	1.3.8.7	0.627823	no	1.78187	yes	-0.196171	no	0.858254	no
FM038_010890	fadE	acyl-CoAdehydrogenaseFadE	K06445	1.3.99.-	-1.95539	yes	0.0128626	no	-1.51133	yes	0.357636	no
FM038_011240	-	acyl-CoAdehydrogenase	K06445	1.3.99.-	-1.95539	yes	0.0128626	no	-1.51133	yes	0.357636	no
FM038_016430	-	acyl-CoAdehydrogenase	K06445	1.3.99.-	-1.95539	yes	0.0128626	no	-1.51133	yes	0.357636	no
FM038_004940	-	acyl-CoAdehydrogenase	K00252	1.3.8.6	-1.69106	yes	-3.0222	yes	0.314137	no	-1.11708	yes
FM038_008635	-	AMP-bindingprotein	K01897	6.2.1.3	1.00253	yes	2.05087	yes	-0.900176	no	0.882916	no
FM038_010525	fadD	long-chain-fatty-acid--CoAligaseFadD	K01897	6.2.1.3	1.00253	yes	2.05087	yes	-0.900176	no	0.882916	no
FM038_010715	-	AMP-bindingprotein	K01897	6.2.1.3	1.00253	yes	2.05087	yes	-0.900176	no	0.882916	no
FM038_020000	-	AMP-bindingprotein	K01897	6.2.1.3	1.00253	yes	2.05087	yes	-0.900176	no	0.882916	no
FM038_024845	-	long-chainfattyacid--CoAligase	K01897	6.2.1.3	1.00253	yes	2.05087	yes	-0.900176	no	0.882916	no
FM038_023580	-	AMP-bindingprotein	K01897	6.2.1.3	1.00253	yes	2.05087	yes	-0.900176	no	0.882916	no
FM038_020345	-	alkane1-monooxygenase	K00496	1.14.15.3	0.743415	no	-1.09673	yes	0.946452	no	-0.989084	no
FM038_005890	-	S-(hydroxymethyl)glutathionedehydrogenase/classIIIalcoholdehydrogenase	K00121	1.1.1.284 1.1.1.1	-0.0440632	no	1.13573	yes	-0.477538	no	0.608702	no
FM038_012775	adhE	bifunctionalacetaldehyde-CoA/alcoholdehydrogenase	K04072	1.2.1.10 1.1.1.1	1.10325	yes	-0.892683	no	1.56146	yes	-0.530938	no
FM038_006540	yiaY	L-threoninedehydrogenase	K13954	1.1.1.1	0.651166	no	2.30537	yes	-0.261305	no	1.30425	yes
FM038_023195	-	iron-containingalcoholdehydrogenase	K13954	1.1.1.1	0.651166	no	2.30537	yes	-0.261305	no	1.30425	yes
Fatty acid metabolism
Gene id	Gene	Discription	KEGG id	EC number	HPOT vs. NPOT		HPLT vs. NPLT		NPLT vs. NPOT		HPLT vs. HPOT
					Log2FC	Significance	Log2FC	Significance	Log2FC	Significance	Log2FC	Significance
FM038_000090	fadA	acetyl-CoA acyltransferase	K00632	2.3.1.16	-0.441951	no	1.843	yes	-1.61145	yes	0.89509	no
FM038_000095	-	3-hydroxyacyl-CoA dehydrogenase / enoyl-CoA hydratase / 3-hydroxybutyryl-CoA epimerase / enoy	K01825	-	0.128825	no	2.0441	yes	-1.31349	yes	0.505503	no
FM038_002735	accC	acetyl-CoA carboxylase, biotin carboxylase subunit	K01961	6.4.1.2 6.3.4.14	0.290413	no	-0.877504	no	0.577476	no	-0.686503	no
FM038_002740	-	acetyl-CoA carboxylase biotin carboxyl carrier protein | (GenBank) accB; acetyl-CoA carboxyla	K02160	-	-0.299531	no	1.45555	yes	-1.28501	yes	0.36599	no
FM038_006915	-	acetyl-CoA C-acetyltransferase	K00626	2.3.1.9	-1.8705	yes	-0.587722	no	-0.441024	no	0.745245	no
FM038_006945	-	3-oxoacyl-acyl-carrier protein] reductase	K00059	-	0.857333	no	-0.690202	no	0.640584	no	-0.606134	no
FM038_007660	-	enoyl-acyl-carrier protein] reductase / trans-2-enoyl-CoA reductase (NAD+)	K00209	-	-0.291652	no	-1.13213	yes	1.06085	yes	0.125528	no
FM038_008235	fadI	acetyl-CoA acyltransferase	K00632	2.3.1.16	-0.441951	no	1.843	yes	-1.61145	yes	0.89509	no
FM038_008240	-	3-hydroxyacyl-CoA dehydrogenase / enoyl-CoA hydratase / 3-hydroxybutyryl-CoA epimerase	K01782	-	-0.860433	no	0.950584	no	-0.743984	no	0.96892	no
FM038_008320	-	3-oxoacyl-acyl-carrier-protein] synthase I	K00647	-	-1.26242	yes	-1.12677	yes	1.02864	yes	1.06119	yes
FM038_008635	-	long-chain acyl-CoA synthetase	K01897	6.2.1.3	1.00253	yes	2.05087	yes	-0.900176	no	0.882916	no
FM038_010130	-	3-oxoacyl-acyl-carrier-protein] synthase III	K00648	-	-0.331827	no	2.71429	yes	-2.88029	yes	0.886989	no
FM038_010135	-	acyl-carrier-protein] S-malonyltransferase	K00645	-	-0.86094	no	-0.138295	no	-0.759119	no	-0.133618	no
FM038_010140	-	3-oxoacyl-acyl-carrier protein] reductase	K00059	-	0.857333	no	-0.690202	no	0.640584	no	-0.606134	no
FM038_010150	-	3-oxoacyl-acyl-carrier-protein] synthase II	K09458	-	-0.540292	no	-0.921208	no	0.630482	no	-0.600696	no
FM038_010525	fadD	long-chain acyl-CoA synthetase	K01897	6.2.1.3	1.00253	yes	2.05087	yes	-0.900176	no	0.882916	no
FM038_010715	-	long-chain acyl-CoA synthetase	K01897	6.2.1.3	1.00253	yes	2.05087	yes	-0.900176	no	0.882916	no
FM038_010890	fadE	acyl-CoA dehydrogenase	K06445	1.3.99.-	-1.95539	yes	0.0128626	no	-1.51133	yes	0.357636	no
FM038_011240	-	acyl-CoA dehydrogenase	K06445	1.3.99.-	-1.95539	yes	0.0128626	no	-1.51133	yes	0.357636	no
FM038_013665	-	3-hydroxyacyl-acyl-carrier protein] dehydratase / trans-2-decenoyl-acyl-carrier protein	K01716	-	-0.0356127	no	-0.912934	no	1.37411	yes	0.399045	no
FM038_016430	-	acyl-CoA dehydrogenase acyl-carrier-protein] dehydratase	K06445	1.3.99.-	-1.95539	yes	0.0128626	no	-1.51133	yes	0.357636	no
FM038_016815	-	3-hydroxyacyl-	K02372	-	0.563301	no	1.0632	yes	-0.41175	no	-0.00931353	no
FM038_018280	-	acyl-CoA dehydrogenase	K00249	1.3.8.7	0.627823	no	1.78187	yes	-0.196171	no	0.858254	no
FM038_020000	-	long-chain acyl-CoA synthetase	K01897	6.2.1.3	1.00253	yes	2.05087	yes	-0.900176	no	0.882916	no
FM038_023580	-	long-chain acyl-CoA synthetase	K01897	6.2.1.3	1.00253	yes	2.05087	yes	-0.900176	no	0.882916	no
FM038_023685	-	3-oxoacyl-acyl-carrier-protein] synthase I	K00647	-	-1.26242	yes	-1.12677	yes	1.02864	yes	1.06119	yes
FM038_023695	-	3-oxoacyl-acyl-carrier protein] reductase	K00059	-	0.857333	no	-0.690202	no	0.640584	no	-0.606134	no
FM038_023705	-	3-oxoacyl-acyl-carrier-protein] synthase II	K09458	-	-0.540292	no	-0.921208	no	0.630482	no	-0.600696	no
FM038_024190	-	stearoyl-CoA desaturase (Delta-9 desaturase)	K00507	1.14.19.1	-0.353861	no	-0.419022	no	-0.389182	no	-0.552132	no
FM038_024845	-	long-chain acyl-CoA synthetase	K01897	6.2.1.3	1.00253	yes	2.05087	yes	-0.900176	no	0.882916	no
FM038_25760	-	3-oxoacyl-acyl-carrier-protein] synthase III	K00648	-	-0.331827	no	2.71429	yes	-2.88029	yes	0.886989	no
Biosynthesis of unsaturated fatty acids
Gene id	Gene	Discription	KEGG id	EC number	HPOT vs. NPOT		HPLT vs. NPLT		NPLT vs. NPOT		HPLT vs. HPOT
					Log2FC	Significance	Log2FC	Significance	Log2FC	Significance	Log2FC	Significance
FM038_024190	-	fattyaciddesaturase	K00507	1.14.19.1	-0.353861	no	-0.419022	no	-0.389182	no	-0.552132	no
FM038_014865	-	arylesterase	K10804	3.1.2.- 3.1.2.2 3.1.1.2 3.1.1.5	0.671607	no	-0.270352	no	0.752442	no	-0.284785	no
FM038_006865	tesB	acyl-CoAthioesteraseII	K10805	3.1.2.-	-0.014483	no	1.6393	yes	-1.38416	yes	0.175866	no
